# Supplementary material for: Mental Health Status of Patients Recovered from COVID-19 in Macau: A Cross-Sectional Survey
Source: Healthcare (Basel). 2024 Nov 4;12(21):2188. doi: 10.3390/healthcare12212188 (PMC11545143; doi:10.3390/healthcare12212188)
Supplement: Supplementary file 1 [file healthcare-12-02188-s001.zip]

Archive with 1 entries (1 files):
- healthcare-3255126-supplementary.xlsx
