# Supplementary material for: Mental Health Status of Patients Recovered from COVID-19 in Macau: A Cross-Sectional Survey
Source: Healthcare (Basel). 2024 Nov 4;12(21):2188. doi: 10.3390/healthcare12212188 (PMC11545143; doi:10.3390/healthcare12212188)
Supplement: Supplementary file 1 [file healthcare-12-02188-s001.zip › healthcare-3255126-supplementary.xlsx]

## Sheet: Sheet1
ID	1、請問您的性别是？( What is your gender?)	2、請您的年龄是？(What is your age?)	3、請問您的受教育程度是？ (What is your education level?)	4、請問您的婚姻狀況是？(What is your marital status?)	5、請問您滿意您的家庭關係嗎？(Are you satisfied with your family relationship?)	6、請問您的家庭月收入是？(What is your family's monthly income?)	7、請問您是否感染過新冠？(Have you been infected with Covid-19?)	10、請問您是否有新冠後遺症嗎？(Do you have any sequelae of COVID-19?)	11、請問中國的首都是？(What is the capital of China?)	12、在做什麼事情的時候，能集中精神嗎？(Can you concentrate on what you are doing?)	13、有因為過度擔心而失眠的情況嗎？(Do you ever have trouble sleeping because you're so worried?)	14、覺得自己是有用的人嗎？(Do you think you're a useful person?)	15、覺得自己有決斷力嗎？(Do you think you have the power of judgement?)	16、總是處於緊張狀態嗎？(Are you always on edge?)	17、覺得自己不能解決問題嗎？(Do you think you can't solve the problem?)	18、能享受日常活動嗎？(Can you enjoy daily activities?)	19、能夠面對你所面臨的問題嗎？(Can you face the problems you're facing?)	20、感到痛苦、憂慮嗎? (Are you in pain, worried?)	21、失去自信了嗎？(Have you lost your confidence?)	22、覺得自己是沒有價值的人嗎？(Do you think you are a worthless person?)	23、覺得所有的事情都順利嗎？(Do you think everything is going well?)
2	女 (Female)	18-25	本科學歷及或以上 (Bachelor degree or above)	未婚 (Unmarried)	滿意 (Satisfied)	30000或以上澳門元 (mop)	有 (Yes)	沒有 (No)	北京 (Beijing)	和平時一樣 (As usual)	沒有過 (No)	和平時一樣 (As usual)	有 (Yes, I have)	不緊張 (Not nervous)	能 (No, I can)	能 (Can)	能 (Can)	不覺得 (I don't think that)	和平時一樣 (As usual)	沒有覺得 (I don't think that)	和平時一樣 (As usual)
7	女 (Female)	18-25	本科學歷及或以上 (Bachelor's degree or above)	未婚 (Unmarried)	滿意 (Satisfied)	20000-30000澳門元 (mop)	有 (Yes)	有 (Yes)	北京 (Beijing)	能集中 (Can not concentrate)	有過 (Yes)	和平時一樣 (As usual)	和平時一樣 (As usual)	緊張 (Nervous)	和平時一樣 (As usual)	不能 (Can not)	能 (Can)	不覺得 (I do not think that)	沒有 (No, I have not)	沒有覺得 (I do not think that)	順利 (everything is going well)
8	女 (Female)	18-25	本科學歷及或以上 (Bachelor degree or above)	未婚 (Unmarried)	滿意 (Satisfied)	10000-20000澳門元 (mop)	有 (Yes)	沒有 (No)	北京 (Beijing)	能集中 (Can concentrate)	沒有過 (No)	有用 (Useful)	有 (Yes, I have)	不緊張 (Not nervous)	和平時一樣 (As usual)	能 (Can)	能 (Can)	不覺得 (I don't think that)	沒有 (No, I have not)	沒有覺得 (I don't think that)	順利 (everything is going well)
9	女 (Female)	18-25	本科學歷及或以上 (Bachelor degree or above)	未婚 (Unmarried)	滿意 (Satisfied)	30000或以上澳門元 (mop)	有 (Yes)	沒有 (No)	北京 (Beijing)	能集中 (Can concentrate)	有過 (Yes)	有用 (Useful)	有 (Yes, I have)	和平時一樣 (As usual)	能 (No, I can)	能 (Can)	能 (Can)	不覺得 (I don't think that)	沒有 (No, I have not)	沒有覺得 (I don't think that)	順利 (everything is going well)
10	女 (Female)	18-25	本科學歷及或以上 (Bachelor's degree or above)	未婚 (Unmarried)	不滿意 (Unsatisfied)	10000-20000澳門元 (mop)	有 (Yes)	有 (Yes)	北京 (Beijing)	和平時一樣 (As usual)	有過 (Yes)	沒有用 (Useless)	沒有 (No, I do not have)	緊張 (Nervous)	不能 (Yes, I can not)	不能 (Can not)	不能 (Can not)	覺得 (I think that)	和平時一樣 (As usual)	沒有覺得 (I do not think that)	不順利 (It is not going well)
11	女 (Female)	26-45	本科學歷及或以上 (Bachelor's degree or above)	未婚 (Unmarried)	滿意 (Satisfied)	10000澳門元或以下 (mop)	有 (Yes)	沒有 (No)	北京 (Beijing)	和平時一樣 (As usual)	沒有過 (No)	和平時一樣 (As usual)	有 (Yes, I have)	緊張 (Nervous)	和平時一樣 (As usual)	能 (Can)	不能 (Can not)	覺得 (I think that)	沒有 (No, I have not)	和平時一樣 (As usual)	和平時一樣 (As usual)
12	女 (Female)	18-25	本科學歷及或以上 (Bachelor's degree or above)	未婚 (Unmarried)	滿意 (Satisfied)	10000-20000澳門元 (mop)	有 (Yes)	沒有 (No)	北京 (Beijing)	和平時一樣 (As usual)	沒有過 (No)	和平時一樣 (As usual)	有 (Yes, I have)	緊張 (Nervous)	不能 (Yes, I can not)	能 (Can)	和平時一樣 (As usual)	不覺得 (I do not think that)	沒有 (No, I have not)	沒有覺得 (I do not think that)	和平時一樣 (As usual)
13	男 (Male)	18-25	本科學歷及或以上 (Bachelor degree or above)	未婚 (Unmarried)	滿意 (Satisfied)	10000澳門元或以下 (mop)	有 (Yes)	沒有 (No)	北京 (Beijing)	能集中 (Can't concentrate)	沒有過 (No)	有用 (Useful)	有 (Yes, I have)	和平時一樣 (As usual)	和平時一樣 (As usual)	和平時一樣 (As usual)	和平時一樣 (As usual)	和平時一樣 (As usual)	和平時一樣 (As usual)	沒有覺得 (I don't think that)	和平時一樣 (As usual)
14	女 (Female)	26-45	本科學歷及或以上 (Bachelor degree or above)	未婚 (Unmarried)	滿意 (Satisfied)	10000澳門元或以下 (mop)	有 (Yes)	有 (Yes)	北京 (Beijing)	能集中 (Can't concentrate)	有過 (Yes)	和平時一樣 (As usual)	和平時一樣 (As usual)	和平時一樣 (As usual)	和平時一樣 (As usual)	能 (Can)	能 (Can)	和平時一樣 (As usual)	和平時一樣 (As usual)	沒有覺得 (I don't think that)	和平時一樣 (As usual)
15	女 (Female)	26-45	本科學歷及或以上 (Bachelor degree or above)	未婚 (Unmarried)	滿意 (Satisfied)	10000-20000澳門元 (mop)	有 (Yes)	沒有 (No)	北京 (Beijing)	能集中 (Can concentrate)	有過 (Yes)	有用 (Useful)	有 (Yes, I have)	和平時一樣 (As usual)	和平時一樣 (As usual)	能 (Can)	能 (Can)	不覺得 (I don't think that)	沒有 (No, I have not)	沒有覺得 (I don't think that)	順利 (everything is going well)
16	男 (Male)	26-45	本科學歷及或以上 (Bachelor degree or above)	未婚 (Unmarried)	滿意 (Satisfied)	10000-20000澳門元 (mop)	有 (Yes)	沒有 (No)	北京 (Beijing)	和平時一樣 (As usual)	沒有過 (No)	有用 (Useful)	有 (Yes, I have)	和平時一樣 (As usual)	和平時一樣 (As usual)	和平時一樣 (As usual)	和平時一樣 (As usual)	和平時一樣 (As usual)	和平時一樣 (As usual)	和平時一樣 (As usual)	和平時一樣 (As usual)
17	男 (Male)	18-25	本科學歷及或以上 (Bachelor degree or above)	未婚 (Unmarried)	滿意 (Satisfied)	10000-20000澳門元 (mop)	有 (Yes)	沒有 (No)	北京 (Beijing)	能集中 (Can concentrate)	有過 (Yes)	和平時一樣 (As usual)	和平時一樣 (As usual)	和平時一樣 (As usual)	和平時一樣 (As usual)	能 (Can)	能 (Can)	和平時一樣 (As usual)	和平時一樣 (As usual)	沒有覺得 (I don't think that)	和平時一樣 (As usual)
18	女 (Female)	26-45	本科學歷及或以上 (Bachelor degree or above)	未婚 (Unmarried)	滿意 (Satisfied)	20000-30000澳門元 (mop)	有 (Yes)	沒有 (No)	北京 (Beijing)	能集中 (Can concentrate)	有過 (Yes)	有用 (Useful)	有 (Yes, I have)	不緊張 (Not nervous)	能 (No, I can)	能 (Can)	能 (Can)	和平時一樣 (As usual)	沒有 (No, I have not)	沒有覺得 (I don't think that)	和平時一樣 (As usual)
30	女 (Female)	18-25	本科學歷及或以上 (Bachelor's degree or above)	未婚 (Unmarried)	滿意 (Satisfied)	10000澳門元或以下 (mop)	有 (Yes)	有 (Yes)	北京 (Beijing)	和平時一樣 (As usual)	總這樣 (Always)	沒有用 (Useless)	和平時一樣 (As usual)	緊張 (Nervous)	不能 (Yes, I can not)	不能 (Can not)	和平時一樣 (As usual)	覺得 (I think that)	失去 (Yes, I have lost)	和平時一樣 (As usual)	不順利 (It is not going well)
31	女 (Female)	18-25	本科學歷及或以上 (Bachelor degree or above)	未婚 (Unmarried)	滿意 (Satisfied)	10000-20000澳門元 (mop)	有 (Yes)	沒有 (No)	北京 (Beijing)	和平時一樣 (As usual)	和平時一樣 (As usual)	有用 (Useful)	有 (Yes, I have)	和平時一樣 (As usual)	能 (No, I can)	能 (Can)	能 (Can)	和平時一樣 (As usual)	和平時一樣 (As usual)	沒有覺得 (I don't think that)	和平時一樣 (As usual)
32	女 (Female)	26-45	本科學歷及或以上 (Bachelor's degree or above)	未婚 (Unmarried)	滿意 (Satisfied)	10000-20000澳門元 (mop)	有 (Yes)	有 (Yes)	北京 (Beijing)	和平時一樣 (As usual)	有過 (Yes)	和平時一樣 (As usual)	沒有 (No, I do not have)	緊張 (Nervous)	和平時一樣 (As usual)	能 (Can)	和平時一樣 (As usual)	覺得 (I think that)	和平時一樣 (As usual)	和平時一樣 (As usual)	和平時一樣 (As usual)
34	男 (Male)	18-25	本科學歷及或以上 (Bachelor degree or above)	未婚 (Unmarried)	滿意 (Satisfied)	10000-20000澳門元 (mop)	有 (Yes)	沒有 (No)	北京 (Beijing)	能集中 (Can concentrate)	沒有過 (No)	有用 (Useful)	有 (Yes, I have)	不緊張 (Not nervous)	能 (No, I can)	能 (Can)	能 (Can)	不覺得 (I don't think that)	沒有 (No, I have not)	沒有覺得 (I don't think that)	順利 (everything is going well)
35	女 (Female)	18-25	本科學歷及或以上 (Bachelor degree or above)	未婚 (Unmarried)	滿意 (Satisfied)	10000-20000澳門元 (mop)	有 (Yes)	沒有 (No)	北京 (Beijing)	和平時一樣 (As usual)	和平時一樣 (As usual)	有用 (Useful)	有 (Yes, I have)	和平時一樣 (As usual)	能 (No, I can)	能 (Can)	能 (Can)	不覺得 (I don't think that)	沒有 (No, I have not)	沒有覺得 (I don't think that)	順利 (everything is going well)
36	女 (Female)	18-25	本科學歷及或以上 (Bachelor degree or above)	未婚 (Unmarried)	滿意 (Satisfied)	10000-20000澳門元 (mop)	有 (Yes)	沒有 (No)	北京 (Beijing)	能集中 (Can concentrate)	有過 (Yes)	有用 (Useful)	有 (Yes, I have)	和平時一樣 (As usual)	能 (No, I can)	能 (Can)	能 (Can)	不覺得 (I don't think that)	沒有 (No, I have not)	和平時一樣 (As usual)	和平時一樣 (As usual)
37	女 (Female)	18-25	本科學歷及或以上 (Bachelor degree or above)	未婚 (Unmarried)	滿意 (Satisfied)	10000澳門元或以下 (mop)	有 (Yes)	沒有 (No)	北京 (Beijing)	和平時一樣 (As usual)	和平時一樣 (As usual)	和平時一樣 (As usual)	沒有 (No, I don't have)	和平時一樣 (As usual)	和平時一樣 (As usual)	能 (Can)	和平時一樣 (As usual)	和平時一樣 (As usual)	和平時一樣 (As usual)	和平時一樣 (As usual)	和平時一樣 (As usual)
38	女 (Female)	18-25	本科學歷及或以上 (Bachelor degree or above)	未婚 (Unmarried)	滿意 (Satisfied)	10000澳門元或以下 (mop)	有 (Yes)	沒有 (No)	北京 (Beijing)	能集中 (Can concentrate)	沒有過 (No)	有用 (Useful)	有 (Yes, I have)	和平時一樣 (As usual)	和平時一樣 (As usual)	能 (Can)	能 (Can)	不覺得 (I don't think that)	沒有 (No, I have not)	沒有覺得 (I don't think that)	順利 (everything is going well)
39	女 (Female)	18-25	本科學歷及或以上 (Bachelor degree or above)	未婚 (Unmarried)	滿意 (Satisfied)	10000澳門元或以下 (mop)	有 (Yes)	沒有 (No)	北京 (Beijing)	能集中 (Can concentrate)	有過 (Yes)	有用 (Useful)	和平時一樣 (As usual)	不緊張 (Not nervous)	和平時一樣 (As usual)	能 (Can)	能 (Can)	和平時一樣 (As usual)	沒有 (No, I have not)	沒有覺得 (I don't think that)	和平時一樣 (As usual)
41	女 (Female)	18-25	本科學歷及或以上 (Bachelor degree or above)	未婚 (Unmarried)	滿意 (Satisfied)	10000-20000澳門元 (mop)	有 (Yes)	沒有 (No)	北京 (Beijing)	和平時一樣 (As usual)	沒有過 (No)	有用 (Useful)	有 (Yes, I have)	不緊張 (Not nervous)	能 (No, I can)	能 (Can)	能 (Can)	和平時一樣 (As usual)	沒有 (No, I have not)	沒有覺得 (I don't think that)	順利 (everything is going well)
42	女 (Female)	18-25	本科學歷及或以上 (Bachelor's degree or above)	未婚 (Unmarried)	滿意 (Satisfied)	10000-20000澳門元 (mop)	有 (Yes)	沒有 (No)	北京 (Beijing)	能集中 (Can concentrate)	沒有過 (No)	有用 (Useful)	和平時一樣 (As usual)	緊張 (Nervous)	和平時一樣 (As usual)	完全不能 (Totally can not)	和平時一樣 (As usual)	覺得 (I think that)	沒有 (No, I have not)	沒有覺得 (I do not think that)	不順利 (It is not going well)
43	男 (Male)	18-25	本科學歷及或以上 (Bachelor degree or above)	未婚 (Unmarried)	滿意 (Satisfied)	30000或以上澳門元 (mop)	有 (Yes)	沒有 (No)	北京 (Beijing)	能集中 (Can concentrate)	沒有過 (No)	和平時一樣 (As usual)	有 (Yes, I have)	不緊張 (Not nervous)	和平時一樣 (As usual)	能 (Can)	能 (Can)	和平時一樣 (As usual)	失去 (Yes, I have lost)	覺得 (I think that)	不順利 (It's not going well)
44	女 (Female)	18-25	本科學歷及或以上 (Bachelor degree or above)	未婚 (Unmarried)	滿意 (Satisfied)	20000-30000澳門元 (mop)	有 (Yes)	沒有 (No)	北京 (Beijing)	和平時一樣 (As usual)	沒有過 (No)	有用 (Useful)	有 (Yes, I have)	和平時一樣 (As usual)	能 (No, I can)	和平時一樣 (As usual)	和平時一樣 (As usual)	不覺得 (I don't think that)	和平時一樣 (As usual)	和平時一樣 (As usual)	順利 (everything is going well)
45	男 (Male)	26-45	本科學歷及或以上 (Bachelor's degree or above)	未婚 (Unmarried)	滿意 (Satisfied)	30000或以上澳門元 (mop)	有 (Yes)	有 (Yes)	北京 (Beijing)	能集中 (Can not concentrate)	有過 (Yes)	和平時一樣 (As usual)	和平時一樣 (As usual)	緊張 (Nervous)	不能 (Yes, I can not)	和平時一樣 (As usual)	不能 (Can not)	覺得 (I think that)	和平時一樣 (As usual)	和平時一樣 (As usual)	和平時一樣 (As usual)
46	女 (Female)	18-25	本科學歷及或以上 (Bachelor degree or above)	未婚 (Unmarried)	滿意 (Satisfied)	10000-20000澳門元 (mop)	有 (Yes)	沒有 (No)	北京 (Beijing)	和平時一樣 (As usual)	沒有過 (No)	有用 (Useful)	有 (Yes, I have)	和平時一樣 (As usual)	和平時一樣 (As usual)	能 (Can)	能 (Can)	和平時一樣 (As usual)	和平時一樣 (As usual)	沒有覺得 (I don't think that)	和平時一樣 (As usual)
47	女 (Female)	18-25	本科學歷及或以上 (Bachelor's degree or above)	未婚 (Unmarried)	滿意 (Satisfied)	20000-30000澳門元 (mop)	有 (Yes)	有 (Yes)	北京 (Beijing)	和平時一樣 (As usual)	總這樣 (Always)	有用 (Useful)	有 (Yes, I have)	緊張 (Nervous)	能 (No, I can)	能 (Can)	能 (Can)	和平時一樣 (As usual)	沒有 (No, I have not)	沒有覺得 (I do not think that)	順利 (everything is going well)
48	女 (Female)	18-25	本科學歷及或以上 (Bachelor's degree or above)	未婚 (Unmarried)	滿意 (Satisfied)	10000-20000澳門元 (mop)	有 (Yes)	有 (Yes)	北京 (Beijing)	和平時一樣 (As usual)	有過 (Yes)	和平時一樣 (As usual)	和平時一樣 (As usual)	緊張 (Nervous)	和平時一樣 (As usual)	和平時一樣 (As usual)	和平時一樣 (As usual)	和平時一樣 (As usual)	和平時一樣 (As usual)	和平時一樣 (As usual)	和平時一樣 (As usual)
50	女 (Female)	18-25	本科學歷及或以上 (Bachelor degree or above)	未婚 (Unmarried)	不滿意 (Unsatisfied)	10000澳門元或以下 (mop)	有 (Yes)	沒有 (No)	北京 (Beijing)	能集中 (Can't concentrate)	沒有過 (No)	和平時一樣 (As usual)	有 (Yes, I have)	和平時一樣 (As usual)	能 (No, I can)	能 (Can)	能 (Can)	覺得 (I think that)	沒有 (No, I have not)	沒有覺得 (I don't think that)	和平時一樣 (As usual)
51	男 (Male)	18-25	本科學歷及或以上 (Bachelor degree or above)	未婚 (Unmarried)	滿意 (Satisfied)	20000-30000澳門元 (mop)	有 (Yes)	沒有 (No)	北京 (Beijing)	能集中 (Can concentrate)	沒有過 (No)	有用 (Useful)	有 (Yes, I have)	不緊張 (Not nervous)	能 (No, I can)	能 (Can)	能 (Can)	不覺得 (I don't think that)	沒有 (No, I have not)	沒有覺得 (I don't think that)	順利 (everything is going well)
52	女 (Female)	18-25	本科學歷及或以上 (Bachelor degree or above)	未婚 (Unmarried)	滿意 (Satisfied)	30000或以上澳門元 (mop)	有 (Yes)	沒有 (No)	北京 (Beijing)	能集中 (Can concentrate)	有過 (Yes)	和平時一樣 (As usual)	有 (Yes, I have)	不緊張 (Not nervous)	能 (No, I can)	能 (Can)	能 (Can)	和平時一樣 (As usual)	和平時一樣 (As usual)	沒有覺得 (I don't think that)	順利 (everything is going well)
53	女 (Female)	18-25	本科學歷及或以上 (Bachelor degree or above)	未婚 (Unmarried)	滿意 (Satisfied)	10000澳門元或以下 (mop)	有 (Yes)	有 (Yes)	北京 (Beijing)	能集中 (Can't concentrate)	有過 (Yes)	有用 (Useful)	沒有 (No, I don't have)	不緊張 (Not nervous)	能 (No, I can)	能 (Can)	能 (Can)	不覺得 (I don't think that)	和平時一樣 (As usual)	沒有覺得 (I don't think that)	不順利 (It's not going well)
55	男 (Male)	18-25	本科學歷及或以上 (Bachelor's degree or above)	未婚 (Unmarried)	滿意 (Satisfied)	10000-20000澳門元 (mop)	有 (Yes)	沒有 (No)	北京 (Beijing)	能集中 (Can concentrate)	有過 (Yes)	有用 (Useful)	有 (Yes, I have)	緊張 (Nervous)	能 (No, I can)	能 (Can)	能 (Can)	不覺得 (I do not think that)	沒有 (No, I have not)	沒有覺得 (I do not think that)	順利 (everything is going well)
56	女 (Female)	18-25	本科學歷及或以上 (Bachelor degree or above)	未婚 (Unmarried)	滿意 (Satisfied)	20000-30000澳門元 (mop)	有 (Yes)	沒有 (No)	北京 (Beijing)	和平時一樣 (As usual)	有過 (Yes)	有用 (Useful)	和平時一樣 (As usual)	不緊張 (Not nervous)	和平時一樣 (As usual)	能 (Can)	能 (Can)	和平時一樣 (As usual)	沒有 (No, I have not)	沒有覺得 (I don't think that)	和平時一樣 (As usual)
57	男 (Male)	18-25	本科學歷及或以上 (Bachelor's degree or above)	未婚 (Unmarried)	滿意 (Satisfied)	20000-30000澳門元 (mop)	有 (Yes)	沒有 (No)	北京 (Beijing)	和平時一樣 (As usual)	有過 (Yes)	和平時一樣 (As usual)	和平時一樣 (As usual)	緊張 (Nervous)	和平時一樣 (As usual)	和平時一樣 (As usual)	能 (Can)	不覺得 (I do not think that)	和平時一樣 (As usual)	和平時一樣 (As usual)	和平時一樣 (As usual)
58	男 (Male)	18-25	本科學歷及或以上 (Bachelor's degree or above)	未婚 (Unmarried)	滿意 (Satisfied)	10000澳門元或以下 (mop)	有 (Yes)	沒有 (No)	北京 (Beijing)	能集中 (Can concentrate)	有過 (Yes)	有用 (Useful)	有 (Yes, I have)	緊張 (Nervous)	和平時一樣 (As usual)	能 (Can)	能 (Can)	和平時一樣 (As usual)	和平時一樣 (As usual)	沒有覺得 (I do not think that)	和平時一樣 (As usual)
59	女 (Female)	18-25	本科學歷及或以上 (Bachelor degree or above)	未婚 (Unmarried)	滿意 (Satisfied)	10000-20000澳門元 (mop)	有 (Yes)	沒有 (No)	北京 (Beijing)	和平時一樣 (As usual)	總這樣 (Always)	和平時一樣 (As usual)	和平時一樣 (As usual)	和平時一樣 (As usual)	和平時一樣 (As usual)	能 (Can)	不能 (Can't)	覺得 (I think that)	失去 (Yes, I have lost)	沒有覺得 (I don't think that)	和平時一樣 (As usual)
60	女 (Female)	18-25	本科學歷及或以上 (Bachelor degree or above)	未婚 (Unmarried)	滿意 (Satisfied)	20000-30000澳門元 (mop)	有 (Yes)	有 (Yes)	北京 (Beijing)	能集中 (Can concentrate)	有過 (Yes)	有用 (Useful)	有 (Yes, I have)	不緊張 (Not nervous)	和平時一樣 (As usual)	能 (Can)	能 (Can)	覺得 (I think that)	和平時一樣 (As usual)	沒有覺得 (I don't think that)	和平時一樣 (As usual)
62	女 (Female)	18-25	本科學歷及或以上 (Bachelor degree or above)	未婚 (Unmarried)	滿意 (Satisfied)	10000-20000澳門元 (mop)	有 (Yes)	有 (Yes)	北京 (Beijing)	能集中 (Can concentrate)	有過 (Yes)	有用 (Useful)	和平時一樣 (As usual)	不緊張 (Not nervous)	和平時一樣 (As usual)	能 (Can)	能 (Can)	和平時一樣 (As usual)	和平時一樣 (As usual)	和平時一樣 (As usual)	和平時一樣 (As usual)
63	男 (Male)	18-25	本科學歷及或以上 (Bachelor degree or above)	未婚 (Unmarried)	不滿意 (Unsatisfied)	10000-20000澳門元 (mop)	有 (Yes)	沒有 (No)	北京 (Beijing)	和平時一樣 (As usual)	沒有過 (No)	有用 (Useful)	有 (Yes, I have)	不緊張 (Not nervous)	能 (No, I can)	能 (Can)	能 (Can)	和平時一樣 (As usual)	沒有 (No, I have not)	沒有覺得 (I don't think that)	順利 (everything is going well)
64	男 (Male)	18-25	本科學歷及或以上 (Bachelor's degree or above)	未婚 (Unmarried)	滿意 (Satisfied)	10000-20000澳門元 (mop)	有 (Yes)	沒有 (No)	北京 (Beijing)	和平時一樣 (As usual)	有過 (Yes)	沒有用 (Useless)	沒有 (No, I do not have)	緊張 (Nervous)	不能 (Yes, I can not)	和平時一樣 (As usual)	能 (Can)	不覺得 (I do not think that)	完全失去 (Yes, I have totally lost)	覺得 (I think that)	和平時一樣 (As usual)
65	女 (Female)	18-25	本科學歷及或以上 (Bachelor degree or above)	未婚 (Unmarried)	滿意 (Satisfied)	10000-20000澳門元 (mop)	有 (Yes)	有 (Yes)	北京 (Beijing)	能集中 (Can concentrate)	沒有過 (No)	有用 (Useful)	有 (Yes, I have)	和平時一樣 (As usual)	能 (No, I can)	能 (Can)	和平時一樣 (As usual)	和平時一樣 (As usual)	沒有 (No, I have not)	沒有覺得 (I don't think that)	順利 (everything is going well)
67	女 (Female)	26-45	本科學歷及或以上 (Bachelor degree or above)	未婚 (Unmarried)	滿意 (Satisfied)	30000或以上澳門元 (mop)	有 (Yes)	沒有 (No)	北京 (Beijing)	和平時一樣 (As usual)	和平時一樣 (As usual)	有用 (Useful)	有 (Yes, I have)	不緊張 (Not nervous)	能 (No, I can)	能 (Can)	能 (Can)	不覺得 (I don't think that)	沒有 (No, I have not)	沒有覺得 (I don't think that)	和平時一樣 (As usual)
68	男 (Male)	18-25	本科學歷及或以上 (Bachelor's degree or above)	未婚 (Unmarried)	滿意 (Satisfied)	10000-20000澳門元 (mop)	有 (Yes)	有 (Yes)	北京 (Beijing)	能集中 (Can not concentrate)	有過 (Yes)	和平時一樣 (As usual)	和平時一樣 (As usual)	緊張 (Nervous)	和平時一樣 (As usual)	和平時一樣 (As usual)	和平時一樣 (As usual)	和平時一樣 (As usual)	失去 (Yes, I have lost)	覺得 (I think that)	不順利 (It is not going well)
69	男 (Male)	18-25	本科學歷及或以上 (Bachelor degree or above)	未婚 (Unmarried)	滿意 (Satisfied)	20000-30000澳門元 (mop)	有 (Yes)	有 (Yes)	北京 (Beijing)	能集中 (Can concentrate)	有過 (Yes)	有用 (Useful)	有 (Yes, I have)	和平時一樣 (As usual)	能 (No, I can)	能 (Can)	能 (Can)	不覺得 (I don't think that)	沒有 (No, I have not)	沒有覺得 (I don't think that)	和平時一樣 (As usual)
71	男 (Male)	18-25	本科學歷及或以上 (Bachelor degree or above)	未婚 (Unmarried)	滿意 (Satisfied)	20000-30000澳門元 (mop)	有 (Yes)	沒有 (No)	北京 (Beijing)	能集中 (Can concentrate)	沒有過 (No)	有用 (Useful)	有 (Yes, I have)	不緊張 (Not nervous)	和平時一樣 (As usual)	和平時一樣 (As usual)	和平時一樣 (As usual)	和平時一樣 (As usual)	和平時一樣 (As usual)	和平時一樣 (As usual)	和平時一樣 (As usual)
72	女 (Female)	18-25	本科學歷及或以上 (Bachelor degree or above)	未婚 (Unmarried)	滿意 (Satisfied)	30000或以上澳門元 (mop)	有 (Yes)	沒有 (No)	北京 (Beijing)	能集中 (Can concentrate)	有過 (Yes)	有用 (Useful)	有 (Yes, I have)	不緊張 (Not nervous)	能 (No, I can)	能 (Can)	能 (Can)	和平時一樣 (As usual)	沒有 (No, I have not)	沒有覺得 (I don't think that)	和平時一樣 (As usual)
73	女 (Female)	18-25	本科學歷及或以上 (Bachelor degree or above)	未婚 (Unmarried)	滿意 (Satisfied)	20000-30000澳門元 (mop)	有 (Yes)	沒有 (No)	北京 (Beijing)	和平時一樣 (As usual)	有過 (Yes)	和平時一樣 (As usual)	和平時一樣 (As usual)	和平時一樣 (As usual)	和平時一樣 (As usual)	和平時一樣 (As usual)	和平時一樣 (As usual)	和平時一樣 (As usual)	和平時一樣 (As usual)	和平時一樣 (As usual)	和平時一樣 (As usual)
74	女 (Female)	18-25	本科學歷及或以上 (Bachelor degree or above)	未婚 (Unmarried)	不滿意 (Unsatisfied)	10000-20000澳門元 (mop)	有 (Yes)	有 (Yes)	北京 (Beijing)	能集中 (Can concentrate)	沒有過 (No)	和平時一樣 (As usual)	和平時一樣 (As usual)	和平時一樣 (As usual)	和平時一樣 (As usual)	能 (Can)	和平時一樣 (As usual)	總是覺得 (I always think that)	和平時一樣 (As usual)	和平時一樣 (As usual)	和平時一樣 (As usual)
75	女 (Female)	18-25	本科學歷及或以上 (Bachelor degree or above)	未婚 (Unmarried)	滿意 (Satisfied)	10000澳門元或以下 (mop)	有 (Yes)	沒有 (No)	北京 (Beijing)	和平時一樣 (As usual)	沒有過 (No)	和平時一樣 (As usual)	和平時一樣 (As usual)	不緊張 (Not nervous)	和平時一樣 (As usual)	和平時一樣 (As usual)	和平時一樣 (As usual)	和平時一樣 (As usual)	和平時一樣 (As usual)	和平時一樣 (As usual)	和平時一樣 (As usual)
76	女 (Female)	18-25	本科學歷及或以上 (Bachelor degree or above)	未婚 (Unmarried)	滿意 (Satisfied)	10000-20000澳門元 (mop)	有 (Yes)	沒有 (No)	北京 (Beijing)	能集中 (Can concentrate)	有過 (Yes)	有用 (Useful)	有 (Yes, I have)	和平時一樣 (As usual)	能 (No, I can)	能 (Can)	能 (Can)	不覺得 (I don't think that)	沒有 (No, I have not)	沒有覺得 (I don't think that)	順利 (everything is going well)
77	女 (Female)	18-25	本科學歷及或以上 (Bachelor degree or above)	未婚 (Unmarried)	滿意 (Satisfied)	20000-30000澳門元 (mop)	有 (Yes)	沒有 (No)	北京 (Beijing)	和平時一樣 (As usual)	有過 (Yes)	有用 (Useful)	有 (Yes, I have)	和平時一樣 (As usual)	和平時一樣 (As usual)	和平時一樣 (As usual)	和平時一樣 (As usual)	不覺得 (I don't think that)	和平時一樣 (As usual)	和平時一樣 (As usual)	順利 (everything is going well)
78	女 (Female)	18-25	本科學歷及或以上 (Bachelor degree or above)	未婚 (Unmarried)	滿意 (Satisfied)	10000-20000澳門元 (mop)	有 (Yes)	沒有 (No)	北京 (Beijing)	能集中 (Can concentrate)	沒有過 (No)	有用 (Useful)	有 (Yes, I have)	和平時一樣 (As usual)	和平時一樣 (As usual)	和平時一樣 (As usual)	和平時一樣 (As usual)	和平時一樣 (As usual)	和平時一樣 (As usual)	和平時一樣 (As usual)	和平時一樣 (As usual)
79	女 (Female)	18-25	本科學歷及或以上 (Bachelor degree or above)	未婚 (Unmarried)	滿意 (Satisfied)	10000-20000澳門元 (mop)	有 (Yes)	沒有 (No)	北京 (Beijing)	能集中 (Can concentrate)	和平時一樣 (As usual)	和平時一樣 (As usual)	有 (Yes, I have)	和平時一樣 (As usual)	能 (No, I can)	能 (Can)	能 (Can)	和平時一樣 (As usual)	沒有 (No, I have not)	沒有覺得 (I don't think that)	和平時一樣 (As usual)
80	女 (Female)	18-25	本科學歷及或以上 (Bachelor degree or above)	未婚 (Unmarried)	滿意 (Satisfied)	30000或以上澳門元 (mop)	有 (Yes)	沒有 (No)	北京 (Beijing)	能集中 (Can concentrate)	沒有過 (No)	有用 (Useful)	有 (Yes, I have)	和平時一樣 (As usual)	和平時一樣 (As usual)	能 (Can)	能 (Can)	和平時一樣 (As usual)	沒有 (No, I have not)	沒有覺得 (I don't think that)	和平時一樣 (As usual)
81	女 (Female)	18-25	本科學歷及或以上 (Bachelor degree or above)	未婚 (Unmarried)	滿意 (Satisfied)	10000-20000澳門元 (mop)	有 (Yes)	沒有 (No)	北京 (Beijing)	和平時一樣 (As usual)	沒有過 (No)	有用 (Useful)	有 (Yes, I have)	不緊張 (Not nervous)	能 (No, I can)	能 (Can)	能 (Can)	不覺得 (I don't think that)	沒有 (No, I have not)	沒有覺得 (I don't think that)	和平時一樣 (As usual)
82	女 (Female)	18-25	本科學歷及或以上 (Bachelor degree or above)	未婚 (Unmarried)	滿意 (Satisfied)	10000-20000澳門元 (mop)	有 (Yes)	有 (Yes)	北京 (Beijing)	能集中 (Can concentrate)	有過 (Yes)	有用 (Useful)	有 (Yes, I have)	和平時一樣 (As usual)	能 (No, I can)	能 (Can)	能 (Can)	不覺得 (I don't think that)	沒有 (No, I have not)	沒有覺得 (I don't think that)	和平時一樣 (As usual)
84	女 (Female)	26-45	本科學歷及或以上 (Bachelor's degree or above)	未婚 (Unmarried)	滿意 (Satisfied)	30000或以上澳門元 (mop)	有 (Yes)	沒有 (No)	北京 (Beijing)	能集中 (Can concentrate)	有過 (Yes)	有用 (Useful)	有 (Yes, I have)	緊張 (Nervous)	能 (No, I can)	能 (Can)	能 (Can)	覺得 (I think that)	沒有 (No, I have not)	沒有覺得 (I do not think that)	和平時一樣 (As usual)
85	女 (Female)	18-25	本科學歷及或以上 (Bachelor degree or above)	未婚 (Unmarried)	滿意 (Satisfied)	10000澳門元或以下 (mop)	有 (Yes)	沒有 (No)	北京 (Beijing)	能集中 (Can concentrate)	和平時一樣 (As usual)	有用 (Useful)	有 (Yes, I have)	和平時一樣 (As usual)	和平時一樣 (As usual)	能 (Can)	能 (Can)	和平時一樣 (As usual)	沒有 (No, I have not)	沒有覺得 (I don't think that)	順利 (everything is going well)
86	女 (Female)	18-25	本科學歷及或以上 (Bachelor degree or above)	未婚 (Unmarried)	滿意 (Satisfied)	10000澳門元或以下 (mop)	有 (Yes)	沒有 (No)	北京 (Beijing)	和平時一樣 (As usual)	和平時一樣 (As usual)	和平時一樣 (As usual)	和平時一樣 (As usual)	和平時一樣 (As usual)	和平時一樣 (As usual)	和平時一樣 (As usual)	和平時一樣 (As usual)	和平時一樣 (As usual)	和平時一樣 (As usual)	和平時一樣 (As usual)	和平時一樣 (As usual)
87	女 (Female)	18-25	本科學歷及或以上 (Bachelor degree or above)	未婚 (Unmarried)	滿意 (Satisfied)	30000或以上澳門元 (mop)	有 (Yes)	有 (Yes)	北京 (Beijing)	能集中 (Can't concentrate)	有過 (Yes)	有用 (Useful)	有 (Yes, I have)	和平時一樣 (As usual)	能 (No, I can)	能 (Can)	能 (Can)	不覺得 (I don't think that)	沒有 (No, I have not)	沒有覺得 (I don't think that)	順利 (everything is going well)
88	男 (Male)	18-25	本科學歷及或以上 (Bachelor's degree or above)	未婚 (Unmarried)	滿意 (Satisfied)	20000-30000澳門元 (mop)	有 (Yes)	沒有 (No)	北京 (Beijing)	和平時一樣 (As usual)	有過 (Yes)	和平時一樣 (As usual)	和平時一樣 (As usual)	緊張 (Nervous)	和平時一樣 (As usual)	能 (Can)	能 (Can)	和平時一樣 (As usual)	和平時一樣 (As usual)	和平時一樣 (As usual)	和平時一樣 (As usual)
89	女 (Female)	18-25	本科學歷及或以上 (Bachelor degree or above)	未婚 (Unmarried)	不滿意 (Unsatisfied)	20000-30000澳門元 (mop)	有 (Yes)	沒有 (No)	北京 (Beijing)	和平時一樣 (As usual)	沒有過 (No)	和平時一樣 (As usual)	和平時一樣 (As usual)	和平時一樣 (As usual)	和平時一樣 (As usual)	和平時一樣 (As usual)	和平時一樣 (As usual)	和平時一樣 (As usual)	和平時一樣 (As usual)	和平時一樣 (As usual)	和平時一樣 (As usual)
90	女 (Female)	18-25	本科學歷及或以上 (Bachelor degree or above)	未婚 (Unmarried)	滿意 (Satisfied)	10000澳門元或以下 (mop)	有 (Yes)	沒有 (No)	北京 (Beijing)	和平時一樣 (As usual)	和平時一樣 (As usual)	和平時一樣 (As usual)	沒有 (No, I don't have)	不緊張 (Not nervous)	和平時一樣 (As usual)	能 (Can)	和平時一樣 (As usual)	不覺得 (I don't think that)	和平時一樣 (As usual)	沒有覺得 (I don't think that)	和平時一樣 (As usual)
91	女 (Female)	18-25	本科學歷及或以上 (Bachelor degree or above)	未婚 (Unmarried)	滿意 (Satisfied)	20000-30000澳門元 (mop)	有 (Yes)	沒有 (No)	北京 (Beijing)	能集中 (Can concentrate)	有過 (Yes)	有用 (Useful)	有 (Yes, I have)	和平時一樣 (As usual)	和平時一樣 (As usual)	能 (Can)	能 (Can)	和平時一樣 (As usual)	和平時一樣 (As usual)	和平時一樣 (As usual)	和平時一樣 (As usual)
92	男 (Male)	18-25	大專學歷 (College degree)	未婚 (Unmarried)	滿意 (Satisfied)	10000澳門元或以下 (mop)	有 (Yes)	沒有 (No)	北京 (Beijing)	能集中 (Can concentrate)	沒有過 (No)	有用 (Useful)	有 (Yes, I have)	不緊張 (Not nervous)	能 (No, I can)	能 (Can)	能 (Can)	不覺得 (I don't think that)	沒有 (No, I have not)	沒有覺得 (I don't think that)	順利 (everything is going well)
93	男 (Male)	18-25	本科學歷及或以上 (Bachelor degree or above)	未婚 (Unmarried)	滿意 (Satisfied)	30000或以上澳門元 (mop)	有 (Yes)	沒有 (No)	北京 (Beijing)	和平時一樣 (As usual)	和平時一樣 (As usual)	有用 (Useful)	有 (Yes, I have)	不緊張 (Not nervous)	能 (No, I can)	能 (Can)	和平時一樣 (As usual)	覺得 (I think that)	沒有 (No, I have not)	沒有覺得 (I don't think that)	順利 (everything is going well)
94	女 (Female)	18-25	本科學歷及或以上 (Bachelor's degree or above)	未婚 (Unmarried)	滿意 (Satisfied)	10000-20000澳門元 (mop)	有 (Yes)	沒有 (No)	北京 (Beijing)	和平時一樣 (As usual)	有過 (Yes)	沒有用 (Useless)	和平時一樣 (As usual)	緊張 (Nervous)	和平時一樣 (As usual)	能 (Can)	和平時一樣 (As usual)	覺得 (I think that)	失去 (Yes, I have lost)	覺得 (I think that)	不順利 (It is not going well)
96	女 (Female)	18-25	本科學歷及或以上 (Bachelor's degree or above)	未婚 (Unmarried)	不滿意 (Unsatisfied)	10000澳門元或以下 (mop)	有 (Yes)	有 (Yes)	北京 (Beijing)	和平時一樣 (As usual)	沒有過 (No)	和平時一樣 (As usual)	和平時一樣 (As usual)	緊張 (Nervous)	不能 (Yes, I can not)	不能 (Can not)	和平時一樣 (As usual)	總是覺得 (I always think that)	失去 (Yes, I have lost)	和平時一樣 (As usual)	順利 (everything is going well)
97	男 (Male)	18-25	本科學歷及或以上 (Bachelor degree or above)	未婚 (Unmarried)	滿意 (Satisfied)	10000-20000澳門元 (mop)	有 (Yes)	沒有 (No)	北京 (Beijing)	能集中 (Can concentrate)	有過 (Yes)	完全沒有用 (Totally useless)	完全沒有 (Not at all)	非常緊張 (Very nervous)	完全不能 (I totally can't)	和平時一樣 (As usual)	和平時一樣 (As usual)	覺得 (I think that)	失去 (Yes, I have lost)	總是覺得 (I always think that)	完全不順利 (It's not going well at all)
99	男 (Male)	18-25	本科學歷及或以上 (Bachelor degree or above)	未婚 (Unmarried)	滿意 (Satisfied)	10000澳門元或以下 (mop)	有 (Yes)	沒有 (No)	北京 (Beijing)	能集中 (Can concentrate)	有過 (Yes)	有用 (Useful)	有 (Yes, I have)	和平時一樣 (As usual)	能 (No, I can)	能 (Can)	能 (Can)	不覺得 (I don't think that)	沒有 (No, I have not)	和平時一樣 (As usual)	和平時一樣 (As usual)
100	女 (Female)	18-25	本科學歷及或以上 (Bachelor degree or above)	未婚 (Unmarried)	滿意 (Satisfied)	10000-20000澳門元 (mop)	有 (Yes)	沒有 (No)	北京 (Beijing)	和平時一樣 (As usual)	沒有過 (No)	和平時一樣 (As usual)	和平時一樣 (As usual)	和平時一樣 (As usual)	和平時一樣 (As usual)	和平時一樣 (As usual)	和平時一樣 (As usual)	和平時一樣 (As usual)	和平時一樣 (As usual)	和平時一樣 (As usual)	和平時一樣 (As usual)
101	男 (Male)	18-25	本科學歷及或以上 (Bachelor's degree or above)	未婚 (Unmarried)	不滿意 (Unsatisfied)	30000或以上澳門元 (mop)	有 (Yes)	有 (Yes)	北京 (Beijing)	和平時一樣 (As usual)	和平時一樣 (As usual)	沒有用 (Useless)	沒有 (No, I don't have)	緊張 (Nervous)	不能 (Yes, I can not)	不能 (Can not)	不能 (Can not)	覺得 (I think that)	失去 (Yes, I have lost)	覺得 (I think that)	不順利 (It is not going well)
102	女 (Female)	18-25	本科學歷及或以上 (Bachelor degree or above)	未婚 (Unmarried)	滿意 (Satisfied)	20000-30000澳門元 (mop)	有 (Yes)	沒有 (No)	北京 (Beijing)	和平時一樣 (As usual)	沒有過 (No)	有用 (Useful)	有 (Yes, I have)	和平時一樣 (As usual)	能 (No, I can)	能 (Can)	能 (Can)	不覺得 (I don't think that)	和平時一樣 (As usual)	沒有覺得 (I don't think that)	順利 (everything is going well)
104	女 (Female)	18-25	本科學歷及或以上 (Bachelor's degree or above)	未婚 (Unmarried)	滿意 (Satisfied)	30000或以上澳門元 (mop)	有 (Yes)	有 (Yes)	北京 (Beijing)	和平時一樣 (As usual)	和平時一樣 (As usual)	沒有用 (Useless)	和平時一樣 (As usual)	緊張 (Nervous)	和平時一樣 (As usual)	和平時一樣 (As usual)	不能 (Can not)	覺得 (I think that)	和平時一樣 (As usual)	和平時一樣 (As usual)	和平時一樣 (As usual)
105	女 (Female)	18-25	本科學歷及或以上 (Bachelor degree or above)	未婚 (Unmarried)	不滿意 (Unsatisfied)	30000或以上澳門元 (mop)	有 (Yes)	沒有 (No)	北京 (Beijing)	能集中 (Can't concentrate)	有過 (Yes)	沒有用 (Useless)	沒有 (No, I don't have)	不緊張 (Not nervous)	不能 (Yes, I can't)	能 (Can)	完全不能 (Totally can't)	不覺得 (I don't think that)	沒有 (No, I have not)	沒有覺得 (I don't think that)	不順利 (It's not going well)
106	女 (Female)	18-25	本科學歷及或以上 (Bachelor degree or above)	未婚 (Unmarried)	滿意 (Satisfied)	20000-30000澳門元 (mop)	有 (Yes)	有 (Yes)	北京 (Beijing)	能集中 (Can't concentrate)	有過 (Yes)	沒有用 (Useless)	有 (Yes, I have)	和平時一樣 (As usual)	不能 (Yes, I can't)	能 (Can)	和平時一樣 (As usual)	覺得 (I think that)	失去 (Yes, I have lost)	覺得 (I think that)	完全不順利 (It's not going well at all)
107	女 (Female)	18-25	本科學歷及或以上 (Bachelor degree or above)	未婚 (Unmarried)	滿意 (Satisfied)	20000-30000澳門元 (mop)	有 (Yes)	有 (Yes)	北京 (Beijing)	能集中 (Can concentrate)	有過 (Yes)	有用 (Useful)	和平時一樣 (As usual)	和平時一樣 (As usual)	和平時一樣 (As usual)	和平時一樣 (As usual)	和平時一樣 (As usual)	和平時一樣 (As usual)	沒有 (No, I have not)	沒有覺得 (I don't think that)	和平時一樣 (As usual)
109	男 (Male)	18-25	本科學歷及或以上 (Bachelor's degree or above)	未婚 (Unmarried)	滿意 (Satisfied)	30000或以上澳門元 (mop)	有 (Yes)	有 (Yes)	北京 (Beijing)	能集中 (Can concentrate)	沒有過 (No)	和平時一樣 (As usual)	和平時一樣 (As usual)	緊張 (Nervous)	能 (No, I can)	和平時一樣 (As usual)	能 (Can)	覺得 (I think that)	和平時一樣 (As usual)	和平時一樣 (As usual)	不順利 (It is not going well)
110	男 (Male)	18-25	高中學歷包括職高、中專、高技 (High school degree)	未婚 (Unmarried)	滿意 (Satisfied)	10000澳門元或以下 (mop)	有 (Yes)	有 (Yes)	北京 (Beijing)	能集中 (Can concentrate)	有過 (Yes)	有用 (Useful)	有 (Yes, I have)	和平時一樣 (As usual)	和平時一樣 (As usual)	能 (Can)	能 (Can)	和平時一樣 (As usual)	沒有 (No, I have not)	沒有覺得 (I don't think that)	和平時一樣 (As usual)
111	女 (Female)	18-25	本科學歷及或以上 (Bachelor degree or above)	未婚 (Unmarried)	不滿意 (Unsatisfied)	10000-20000澳門元 (mop)	有 (Yes)	沒有 (No)	北京 (Beijing)	和平時一樣 (As usual)	有過 (Yes)	和平時一樣 (As usual)	沒有 (No, I don't have)	和平時一樣 (As usual)	和平時一樣 (As usual)	不能 (Can't)	和平時一樣 (As usual)	覺得 (I think that)	失去 (Yes, I have lost)	和平時一樣 (As usual)	和平時一樣 (As usual)
113	女 (Female)	18-25	大專學歷 (College degree)	未婚 (Unmarried)	滿意 (Satisfied)	20000-30000澳門元 (mop)	有 (Yes)	沒有 (No)	北京 (Beijing)	能集中 (Can concentrate)	和平時一樣 (As usual)	和平時一樣 (As usual)	沒有 (No, I don't have)	和平時一樣 (As usual)	和平時一樣 (As usual)	能 (Can)	能 (Can)	覺得 (I think that)	沒有 (No, I have not)	和平時一樣 (As usual)	和平時一樣 (As usual)
114	女 (Female)	18-25	本科學歷及或以上 (Bachelor degree or above)	未婚 (Unmarried)	不滿意 (Unsatisfied)	10000-20000澳門元 (mop)	有 (Yes)	沒有 (No)	北京 (Beijing)	和平時一樣 (As usual)	有過 (Yes)	和平時一樣 (As usual)	和平時一樣 (As usual)	和平時一樣 (As usual)	和平時一樣 (As usual)	能 (Can)	和平時一樣 (As usual)	和平時一樣 (As usual)	和平時一樣 (As usual)	和平時一樣 (As usual)	和平時一樣 (As usual)
115	女 (Female)	18-25	本科學歷及或以上 (Bachelor's degree or above)	未婚 (Unmarried)	滿意 (Satisfied)	20000-30000澳門元 (mop)	有 (Yes)	有 (Yes)	北京 (Beijing)	和平時一樣 (As usual)	沒有過 (No)	和平時一樣 (As usual)	和平時一樣 (As usual)	緊張 (Nervous)	和平時一樣 (As usual)	能 (Can)	能 (Can)	和平時一樣 (As usual)	和平時一樣 (As usual)	和平時一樣 (As usual)	和平時一樣 (As usual)
116	女 (Female)	18-25	本科學歷及或以上 (Bachelor's degree or above)	未婚 (Unmarried)	滿意 (Satisfied)	30000或以上澳門元 (mop)	有 (Yes)	有 (Yes)	北京 (Beijing)	和平時一樣 (As usual)	有過 (Yes)	和平時一樣 (As usual)	和平時一樣 (As usual)	緊張 (Nervous)	不能 (Yes, I can not)	和平時一樣 (As usual)	和平時一樣 (As usual)	覺得 (I think that)	和平時一樣 (As usual)	和平時一樣 (As usual)	不順利 (It is not going well)
118	女 (Female)	18-25	本科學歷及或以上 (Bachelor degree or above)	未婚 (Unmarried)	滿意 (Satisfied)	20000-30000澳門元 (mop)	有 (Yes)	沒有 (No)	北京 (Beijing)	能集中 (Can concentrate)	沒有過 (No)	有用 (Useful)	有 (Yes, I have)	和平時一樣 (As usual)	能 (No, I can)	能 (Can)	能 (Can)	不覺得 (I don't think that)	沒有 (No, I have not)	沒有覺得 (I don't think that)	順利 (everything is going well)
119	男 (Male)	18-25	本科學歷及或以上 (Bachelor degree or above)	未婚 (Unmarried)	滿意 (Satisfied)	10000澳門元或以下 (mop)	有 (Yes)	沒有 (No)	北京 (Beijing)	和平時一樣 (As usual)	和平時一樣 (As usual)	和平時一樣 (As usual)	和平時一樣 (As usual)	和平時一樣 (As usual)	和平時一樣 (As usual)	和平時一樣 (As usual)	和平時一樣 (As usual)	和平時一樣 (As usual)	和平時一樣 (As usual)	和平時一樣 (As usual)	不順利 (It's not going well)
120	女 (Female)	18-25	本科學歷及或以上 (Bachelor degree or above)	未婚 (Unmarried)	滿意 (Satisfied)	10000-20000澳門元 (mop)	有 (Yes)	沒有 (No)	北京 (Beijing)	能集中 (Can concentrate)	和平時一樣 (As usual)	有用 (Useful)	有 (Yes, I have)	和平時一樣 (As usual)	能 (No, I can)	能 (Can)	能 (Can)	不覺得 (I don't think that)	沒有 (No, I have not)	沒有覺得 (I don't think that)	順利 (everything is going well)
122	女 (Female)	18-25	本科學歷及或以上 (Bachelor's degree or above)	未婚 (Unmarried)	滿意 (Satisfied)	30000或以上澳門元 (mop)	有 (Yes)	有 (Yes)	北京 (Beijing)	能集中 (Can not concentrate)	有過 (Yes)	和平時一樣 (As usual)	和平時一樣 (As usual)	緊張 (Nervous)	和平時一樣 (As usual)	和平時一樣 (As usual)	和平時一樣 (As usual)	覺得 (I think that)	和平時一樣 (As usual)	和平時一樣 (As usual)	不順利 (It is not going well)
123	女 (Female)	18-25	本科學歷及或以上 (Bachelor degree or above)	未婚 (Unmarried)	滿意 (Satisfied)	30000或以上澳門元 (mop)	有 (Yes)	沒有 (No)	北京 (Beijing)	和平時一樣 (As usual)	有過 (Yes)	和平時一樣 (As usual)	有 (Yes, I have)	和平時一樣 (As usual)	和平時一樣 (As usual)	能 (Can)	能 (Can)	不覺得 (I don't think that)	和平時一樣 (As usual)	和平時一樣 (As usual)	和平時一樣 (As usual)
125	女 (Female)	18-25	本科學歷及或以上 (Bachelor degree or above)	未婚 (Unmarried)	滿意 (Satisfied)	20000-30000澳門元 (mop)	有 (Yes)	沒有 (No)	北京 (Beijing)	能集中 (Can concentrate)	有過 (Yes)	和平時一樣 (As usual)	有 (Yes, I have)	非常緊張 (Very nervous)	不能 (Yes, I can't)	和平時一樣 (As usual)	和平時一樣 (As usual)	不覺得 (I don't think that)	沒有 (No, I have not)	和平時一樣 (As usual)	和平時一樣 (As usual)
126	女 (Female)	18-25	大專學歷 (College degree)	未婚 (Unmarried)	滿意 (Satisfied)	30000或以上澳門元 (mop)	有 (Yes)	沒有 (No)	北京 (Beijing)	和平時一樣 (As usual)	有過 (Yes)	和平時一樣 (As usual)	和平時一樣 (As usual)	和平時一樣 (As usual)	能 (No, I can)	能 (Can)	和平時一樣 (As usual)	覺得 (I think that)	沒有 (No, I have not)	沒有覺得 (I don't think that)	和平時一樣 (As usual)
127	女 (Female)	18-25	本科學歷及或以上 (Bachelor degree or above)	未婚 (Unmarried)	滿意 (Satisfied)	30000或以上澳門元 (mop)	有 (Yes)	沒有 (No)	北京 (Beijing)	和平時一樣 (As usual)	沒有過 (No)	有用 (Useful)	有 (Yes, I have)	和平時一樣 (As usual)	能 (No, I can)	能 (Can)	能 (Can)	和平時一樣 (As usual)	和平時一樣 (As usual)	和平時一樣 (As usual)	和平時一樣 (As usual)
128	女 (Female)	18-25	高中學歷包括職高、中專、高技 (High school degree)	未婚 (Unmarried)	滿意 (Satisfied)	20000-30000澳門元 (mop)	有 (Yes)	有 (Yes)	北京 (Beijing)	能集中 (Can concentrate)	和平時一樣 (As usual)	和平時一樣 (As usual)	和平時一樣 (As usual)	和平時一樣 (As usual)	和平時一樣 (As usual)	和平時一樣 (As usual)	和平時一樣 (As usual)	和平時一樣 (As usual)	和平時一樣 (As usual)	和平時一樣 (As usual)	和平時一樣 (As usual)
129	女 (Female)	18-25	本科學歷及或以上 (Bachelor degree or above)	未婚 (Unmarried)	滿意 (Satisfied)	30000或以上澳門元 (mop)	有 (Yes)	有 (Yes)	北京 (Beijing)	能集中 (Can concentrate)	有過 (Yes)	有用 (Useful)	有 (Yes, I have)	不緊張 (Not nervous)	能 (No, I can)	能 (Can)	和平時一樣 (As usual)	和平時一樣 (As usual)	和平時一樣 (As usual)	和平時一樣 (As usual)	和平時一樣 (As usual)
131	男 (Male)	18-25	高中學歷包括職高、中專、高技 (High school degree)	未婚 (Unmarried)	滿意 (Satisfied)	10000-20000澳門元 (mop)	有 (Yes)	有 (Yes)	北京 (Beijing)	能集中 (Can concentrate)	沒有過 (No)	有用 (Useful)	有 (Yes, I have)	和平時一樣 (As usual)	和平時一樣 (As usual)	和平時一樣 (As usual)	能 (Can)	不覺得 (I don't think that)	沒有 (No, I have not)	沒有覺得 (I don't think that)	和平時一樣 (As usual)
132	男 (Male)	18-25	本科學歷及或以上 (Bachelor degree or above)	未婚 (Unmarried)	滿意 (Satisfied)	20000-30000澳門元 (mop)	有 (Yes)	有 (Yes)	北京 (Beijing)	能集中 (Can't concentrate)	有過 (Yes)	和平時一樣 (As usual)	和平時一樣 (As usual)	和平時一樣 (As usual)	和平時一樣 (As usual)	能 (Can)	和平時一樣 (As usual)	覺得 (I think that)	失去 (Yes, I have lost)	沒有覺得 (I don't think that)	和平時一樣 (As usual)
135	男 (Male)	18-25	高中學歷包括職高、中專、高技 (High school degree)	未婚 (Unmarried)	滿意 (Satisfied)	30000或以上澳門元 (mop)	有 (Yes)	沒有 (No)	北京 (Beijing)	和平時一樣 (As usual)	有過 (Yes)	和平時一樣 (As usual)	有 (Yes, I have)	緊張 (Nervous)	不能 (Yes, I can not)	和平時一樣 (As usual)	和平時一樣 (As usual)	覺得 (I think that)	完全失去 (Yes, I have totally lost)	覺得 (I think that)	完全不順利 (It is not going well at all)
136	女 (Female)	18-25	本科學歷及或以上 (Bachelor's degree or above)	未婚 (Unmarried)	滿意 (Satisfied)	10000澳門元或以下 (mop)	有 (Yes)	沒有 (No)	北京 (Beijing)	能集中 (Can not concentrate)	有過 (Yes)	有用 (Useful)	和平時一樣 (As usual)	緊張 (Nervous)	和平時一樣 (As usual)	能 (Can)	能 (Can)	總是覺得 (I always think that)	和平時一樣 (As usual)	沒有覺得 (I do not think that)	順利 (everything is going well)
137	女 (Female)	18-25	本科學歷及或以上 (Bachelor degree or above)	未婚 (Unmarried)	滿意 (Satisfied)	10000-20000澳門元 (mop)	有 (Yes)	沒有 (No)	北京 (Beijing)	能集中 (Can concentrate)	有過 (Yes)	有用 (Useful)	有 (Yes, I have)	和平時一樣 (As usual)	能 (No, I can)	能 (Can)	能 (Can)	覺得 (I think that)	沒有 (No, I have not)	和平時一樣 (As usual)	和平時一樣 (As usual)
138	男 (Male)	18-25	大專學歷 (College degree)	未婚 (Unmarried)	滿意 (Satisfied)	20000-30000澳門元 (mop)	有 (Yes)	沒有 (No)	北京 (Beijing)	和平時一樣 (As usual)	沒有過 (No)	有用 (Useful)	有 (Yes, I have)	和平時一樣 (As usual)	能 (No, I can)	能 (Can)	能 (Can)	不覺得 (I don't think that)	沒有 (No, I have not)	沒有覺得 (I don't think that)	順利 (everything is going well)
139	女 (Female)	18-25	本科學歷及或以上 (Bachelor degree or above)	未婚 (Unmarried)	滿意 (Satisfied)	10000-20000澳門元 (mop)	有 (Yes)	沒有 (No)	北京 (Beijing)	能集中 (Can't concentrate)	有過 (Yes)	完全沒有用 (Totally useless)	完全沒有 (Not at all)	和平時一樣 (As usual)	完全不能 (I totally can't)	和平時一樣 (As usual)	不能 (Can't)	總是覺得 (I always think that)	完全失去 (Yes, I have totally lost)	總是覺得 (I always think that)	完全不順利 (It's not going well at all)
140	女 (Female)	18-25	本科學歷及或以上 (Bachelor degree or above)	未婚 (Unmarried)	不滿意 (Unsatisfied)	30000或以上澳門元 (mop)	有 (Yes)	沒有 (No)	北京 (Beijing)	和平時一樣 (As usual)	沒有過 (No)	有用 (Useful)	有 (Yes, I have)	和平時一樣 (As usual)	和平時一樣 (As usual)	能 (Can)	能 (Can)	不覺得 (I don't think that)	沒有 (No, I have not)	沒有覺得 (I don't think that)	順利 (everything is going well)
141	女 (Female)	18-25	本科學歷及或以上 (Bachelor degree or above)	未婚 (Unmarried)	滿意 (Satisfied)	10000-20000澳門元 (mop)	有 (Yes)	沒有 (No)	北京 (Beijing)	能集中 (Can't concentrate)	有過 (Yes)	和平時一樣 (As usual)	和平時一樣 (As usual)	和平時一樣 (As usual)	和平時一樣 (As usual)	和平時一樣 (As usual)	和平時一樣 (As usual)	和平時一樣 (As usual)	和平時一樣 (As usual)	和平時一樣 (As usual)	和平時一樣 (As usual)
142	女 (Female)	18-25	本科學歷及或以上 (Bachelor's degree or above)	未婚 (Unmarried)	滿意 (Satisfied)	30000或以上澳門元 (mop)	有 (Yes)	沒有 (No)	北京 (Beijing)	能集中 (Can not concentrate)	有過 (Yes)	有用 (Useful)	有 (Yes, I have)	緊張 (Nervous)	完全不能 (I totally can not)	不能 (Can not)	不能 (Can not)	和平時一樣 (As usual)	失去 (Yes, I have lost)	沒有覺得 (I do not think that)	和平時一樣 (As usual)
143	男 (Male)	18-25	本科學歷及或以上 (Bachelor's degree or above)	未婚 (Unmarried)	滿意 (Satisfied)	10000-20000澳門元 (mop)	有 (Yes)	沒有 (No)	北京 (Beijing)	和平時一樣 (As usual)	有過 (Yes)	和平時一樣 (As usual)	和平時一樣 (As usual)	緊張 (Nervous)	不能 (Yes, I can not)	和平時一樣 (As usual)	和平時一樣 (As usual)	和平時一樣 (As usual)	和平時一樣 (As usual)	和平時一樣 (As usual)	和平時一樣 (As usual)
146	女 (Female)	18-25	本科學歷及或以上 (Bachelor degree or above)	未婚 (Unmarried)	滿意 (Satisfied)	20000-30000澳門元 (mop)	有 (Yes)	沒有 (No)	北京 (Beijing)	能集中 (Can concentrate)	和平時一樣 (As usual)	有用 (Useful)	有 (Yes, I have)	和平時一樣 (As usual)	能 (No, I can)	能 (Can)	能 (Can)	和平時一樣 (As usual)	沒有 (No, I have not)	沒有覺得 (I don't think that)	順利 (everything is going well)
147	女 (Female)	26-45	本科學歷及或以上 (Bachelor's degree or above)	未婚 (Unmarried)	滿意 (Satisfied)	30000或以上澳門元 (mop)	有 (Yes)	有 (Yes)	北京 (Beijing)	和平時一樣 (As usual)	有過 (Yes)	有用 (Useful)	有 (Yes, I have)	緊張 (Nervous)	不能 (Yes, I can not)	能 (Can)	和平時一樣 (As usual)	覺得 (I think that)	失去 (Yes, I have lost)	覺得 (I think that)	和平時一樣 (As usual)
150	女 (Female)	18-25	本科學歷及或以上 (Bachelor degree or above)	未婚 (Unmarried)	滿意 (Satisfied)	30000或以上澳門元 (mop)	有 (Yes)	沒有 (No)	北京 (Beijing)	和平時一樣 (As usual)	有過 (Yes)	有用 (Useful)	有 (Yes, I have)	和平時一樣 (As usual)	能 (No, I can)	能 (Can)	能 (Can)	不覺得 (I don't think that)	和平時一樣 (As usual)	沒有覺得 (I don't think that)	和平時一樣 (As usual)
151	男 (Male)	18-25	本科學歷及或以上 (Bachelor degree or above)	未婚 (Unmarried)	滿意 (Satisfied)	10000-20000澳門元 (mop)	有 (Yes)	沒有 (No)	北京 (Beijing)	和平時一樣 (As usual)	沒有過 (No)	和平時一樣 (As usual)	和平時一樣 (As usual)	和平時一樣 (As usual)	和平時一樣 (As usual)	和平時一樣 (As usual)	和平時一樣 (As usual)	和平時一樣 (As usual)	和平時一樣 (As usual)	和平時一樣 (As usual)	和平時一樣 (As usual)
152	女 (Female)	18-25	本科學歷及或以上 (Bachelor's degree or above)	未婚 (Unmarried)	滿意 (Satisfied)	10000-20000澳門元 (mop)	有 (Yes)	有 (Yes)	北京 (Beijing)	能集中 (Can concentrate)	有過 (Yes)	有用 (Useful)	有 (Yes, I have)	緊張 (Nervous)	和平時一樣 (As usual)	能 (Can)	能 (Can)	和平時一樣 (As usual)	沒有 (No, I have not)	沒有覺得 (I do not think that)	順利 (everything is going well)
153	女 (Female)	18-25	本科學歷及或以上 (Bachelor degree or above)	未婚 (Unmarried)	不滿意 (Unsatisfied)	20000-30000澳門元 (mop)	有 (Yes)	沒有 (No)	北京 (Beijing)	能集中 (Can concentrate)	有過 (Yes)	和平時一樣 (As usual)	和平時一樣 (As usual)	不緊張 (Not nervous)	和平時一樣 (As usual)	和平時一樣 (As usual)	和平時一樣 (As usual)	覺得 (I think that)	沒有 (No, I have not)	沒有覺得 (I don't think that)	和平時一樣 (As usual)
154	男 (Male)	18-25	本科學歷及或以上 (Bachelor degree or above)	未婚 (Unmarried)	滿意 (Satisfied)	10000-20000澳門元 (mop)	有 (Yes)	沒有 (No)	北京 (Beijing)	和平時一樣 (As usual)	和平時一樣 (As usual)	和平時一樣 (As usual)	和平時一樣 (As usual)	和平時一樣 (As usual)	和平時一樣 (As usual)	和平時一樣 (As usual)	和平時一樣 (As usual)	和平時一樣 (As usual)	和平時一樣 (As usual)	和平時一樣 (As usual)	和平時一樣 (As usual)
155	男 (Male)	18-25	本科學歷及或以上 (Bachelor degree or above)	未婚 (Unmarried)	滿意 (Satisfied)	10000-20000澳門元 (mop)	有 (Yes)	沒有 (No)	北京 (Beijing)	能集中 (Can concentrate)	和平時一樣 (As usual)	有用 (Useful)	有 (Yes, I have)	和平時一樣 (As usual)	和平時一樣 (As usual)	和平時一樣 (As usual)	和平時一樣 (As usual)	和平時一樣 (As usual)	和平時一樣 (As usual)	和平時一樣 (As usual)	和平時一樣 (As usual)
156	男 (Male)	18-25	本科學歷及或以上 (Bachelor degree or above)	未婚 (Unmarried)	不滿意 (Unsatisfied)	10000澳門元或以下 (mop)	有 (Yes)	有 (Yes)	北京 (Beijing)	能集中 (Can concentrate)	沒有過 (No)	有用 (Useful)	有 (Yes, I have)	和平時一樣 (As usual)	和平時一樣 (As usual)	能 (Can)	能 (Can)	和平時一樣 (As usual)	沒有 (No, I have not)	沒有覺得 (I don't think that)	和平時一樣 (As usual)
157	女 (Female)	18-25	本科學歷及或以上 (Bachelor degree or above)	未婚 (Unmarried)	滿意 (Satisfied)	10000-20000澳門元 (mop)	有 (Yes)	有 (Yes)	北京 (Beijing)	能集中 (Can concentrate)	有過 (Yes)	有用 (Useful)	有 (Yes, I have)	不緊張 (Not nervous)	能 (No, I can)	和平時一樣 (As usual)	和平時一樣 (As usual)	和平時一樣 (As usual)	沒有 (No, I have not)	沒有覺得 (I don't think that)	和平時一樣 (As usual)
158	女 (Female)	18-25	本科學歷及或以上 (Bachelor degree or above)	未婚 (Unmarried)	滿意 (Satisfied)	10000-20000澳門元 (mop)	有 (Yes)	沒有 (No)	北京 (Beijing)	能集中 (Can't concentrate)	和平時一樣 (As usual)	和平時一樣 (As usual)	和平時一樣 (As usual)	和平時一樣 (As usual)	和平時一樣 (As usual)	不能 (Can't)	不能 (Can't)	和平時一樣 (As usual)	和平時一樣 (As usual)	和平時一樣 (As usual)	不順利 (It's not going well)
159	男 (Male)	18-25	本科學歷及或以上 (Bachelor's degree or above)	未婚 (Unmarried)	滿意 (Satisfied)	20000-30000澳門元 (mop)	有 (Yes)	沒有 (No)	北京 (Beijing)	和平時一樣 (As usual)	總這樣 (Always)	和平時一樣 (As usual)	和平時一樣 (As usual)	緊張 (Nervous)	和平時一樣 (As usual)	和平時一樣 (As usual)	和平時一樣 (As usual)	總是覺得 (I always think that)	失去 (Yes, I have lost)	和平時一樣 (As usual)	和平時一樣 (As usual)
160	女 (Female)	18-25	本科學歷及或以上 (Bachelor degree or above)	未婚 (Unmarried)	滿意 (Satisfied)	10000-20000澳門元 (mop)	有 (Yes)	有 (Yes)	北京 (Beijing)	能集中 (Can concentrate)	有過 (Yes)	有用 (Useful)	有 (Yes, I have)	和平時一樣 (As usual)	能 (No, I can)	和平時一樣 (As usual)	能 (Can)	和平時一樣 (As usual)	沒有 (No, I have not)	沒有覺得 (I don't think that)	和平時一樣 (As usual)
161	男 (Male)	18-25	本科學歷及或以上 (Bachelor degree or above)	未婚 (Unmarried)	滿意 (Satisfied)	10000-20000澳門元 (mop)	有 (Yes)	有 (Yes)	北京 (Beijing)	能集中 (Can concentrate)	沒有過 (No)	有用 (Useful)	有 (Yes, I have)	不緊張 (Not nervous)	能 (No, I can)	能 (Can)	能 (Can)	不覺得 (I don't think that)	沒有 (No, I have not)	沒有覺得 (I don't think that)	順利 (everything is going well)
162	女 (Female)	18-25	本科學歷及或以上 (Bachelor degree or above)	未婚 (Unmarried)	滿意 (Satisfied)	10000-20000澳門元 (mop)	有 (Yes)	沒有 (No)	北京 (Beijing)	能集中 (Can concentrate)	有過 (Yes)	有用 (Useful)	有 (Yes, I have)	和平時一樣 (As usual)	能 (No, I can)	能 (Can)	能 (Can)	不覺得 (I don't think that)	沒有 (No, I have not)	沒有覺得 (I don't think that)	順利 (everything is going well)
163	女 (Female)	18-25	本科學歷及或以上 (Bachelor degree or above)	未婚 (Unmarried)	滿意 (Satisfied)	10000-20000澳門元 (mop)	有 (Yes)	有 (Yes)	北京 (Beijing)	能集中 (Can concentrate)	沒有過 (No)	有用 (Useful)	有 (Yes, I have)	不緊張 (Not nervous)	能 (No, I can)	能 (Can)	能 (Can)	不覺得 (I don't think that)	沒有 (No, I have not)	沒有覺得 (I don't think that)	順利 (everything is going well)
164	女 (Female)	18-25	本科學歷及或以上 (Bachelor degree or above)	未婚 (Unmarried)	滿意 (Satisfied)	10000-20000澳門元 (mop)	有 (Yes)	沒有 (No)	北京 (Beijing)	和平時一樣 (As usual)	有過 (Yes)	有用 (Useful)	有 (Yes, I have)	和平時一樣 (As usual)	和平時一樣 (As usual)	和平時一樣 (As usual)	能 (Can)	和平時一樣 (As usual)	和平時一樣 (As usual)	和平時一樣 (As usual)	和平時一樣 (As usual)
165	女 (Female)	18-25	本科學歷及或以上 (Bachelor degree or above)	未婚 (Unmarried)	滿意 (Satisfied)	10000澳門元或以下 (mop)	有 (Yes)	沒有 (No)	北京 (Beijing)	能集中 (Can concentrate)	有過 (Yes)	有用 (Useful)	有 (Yes, I have)	不緊張 (Not nervous)	和平時一樣 (As usual)	和平時一樣 (As usual)	和平時一樣 (As usual)	和平時一樣 (As usual)	和平時一樣 (As usual)	和平時一樣 (As usual)	和平時一樣 (As usual)
166	女 (Female)	26-45	本科學歷及或以上 (Bachelor degree or above)	未婚 (Unmarried)	滿意 (Satisfied)	10000-20000澳門元 (mop)	有 (Yes)	有 (Yes)	北京 (Beijing)	能集中 (Can't concentrate)	有過 (Yes)	沒有用 (Useless)	和平時一樣 (As usual)	不緊張 (Not nervous)	能 (No, I can)	能 (Can)	能 (Can)	總是覺得 (I always think that)	和平時一樣 (As usual)	總是覺得 (I always think that)	不順利 (It's not going well)
167	女 (Female)	18-25	本科學歷及或以上 (Bachelor degree or above)	未婚 (Unmarried)	滿意 (Satisfied)	10000澳門元或以下 (mop)	有 (Yes)	沒有 (No)	北京 (Beijing)	和平時一樣 (As usual)	和平時一樣 (As usual)	和平時一樣 (As usual)	有 (Yes, I have)	和平時一樣 (As usual)	和平時一樣 (As usual)	和平時一樣 (As usual)	和平時一樣 (As usual)	和平時一樣 (As usual)	沒有 (No, I have not)	沒有覺得 (I don't think that)	和平時一樣 (As usual)
168	男 (Male)	26-45	本科學歷及或以上 (Bachelor degree or above)	未婚 (Unmarried)	不滿意 (Unsatisfied)	10000澳門元或以下 (mop)	有 (Yes)	沒有 (No)	北京 (Beijing)	和平時一樣 (As usual)	和平時一樣 (As usual)	和平時一樣 (As usual)	有 (Yes, I have)	和平時一樣 (As usual)	和平時一樣 (As usual)	能 (Can)	和平時一樣 (As usual)	覺得 (I think that)	沒有 (No, I have not)	沒有覺得 (I don't think that)	不順利 (It's not going well)
170	女 (Female)	18-25	本科學歷及或以上 (Bachelor degree or above)	未婚 (Unmarried)	不滿意 (Unsatisfied)	10000-20000澳門元 (mop)	有 (Yes)	有 (Yes)	北京 (Beijing)	能集中 (Can't concentrate)	總這樣 (Always)	沒有用 (Useless)	有 (Yes, I have)	非常緊張 (Very nervous)	能 (No, I can)	能 (Can)	能 (Can)	覺得 (I think that)	失去 (Yes, I have lost)	覺得 (I think that)	不順利 (It's not going well)
171	男 (Male)	18-25	本科學歷及或以上 (Bachelor degree or above)	未婚 (Unmarried)	滿意 (Satisfied)	10000澳門元或以下 (mop)	有 (Yes)	有 (Yes)	北京 (Beijing)	能集中 (Can concentrate)	總這樣 (Always)	和平時一樣 (As usual)	有 (Yes, I have)	和平時一樣 (As usual)	和平時一樣 (As usual)	不能 (Can't)	能 (Can)	覺得 (I think that)	沒有 (No, I have not)	沒有覺得 (I don't think that)	和平時一樣 (As usual)
172	女 (Female)	18-25	本科學歷及或以上 (Bachelor degree or above)	未婚 (Unmarried)	不滿意 (Unsatisfied)	10000-20000澳門元 (mop)	有 (Yes)	沒有 (No)	北京 (Beijing)	和平時一樣 (As usual)	沒有過 (No)	有用 (Useful)	有 (Yes, I have)	不緊張 (Not nervous)	和平時一樣 (As usual)	能 (Can)	能 (Can)	和平時一樣 (As usual)	沒有 (No, I have not)	沒有覺得 (I don't think that)	和平時一樣 (As usual)
173	女 (Female)	18-25	本科學歷及或以上 (Bachelor degree or above)	未婚 (Unmarried)	滿意 (Satisfied)	10000-20000澳門元 (mop)	有 (Yes)	沒有 (No)	北京 (Beijing)	和平時一樣 (As usual)	和平時一樣 (As usual)	有用 (Useful)	和平時一樣 (As usual)	和平時一樣 (As usual)	能 (No, I can)	能 (Can)	能 (Can)	和平時一樣 (As usual)	沒有 (No, I have not)	沒有覺得 (I don't think that)	和平時一樣 (As usual)
174	女 (Female)	18-25	本科學歷及或以上 (Bachelor degree or above)	未婚 (Unmarried)	滿意 (Satisfied)	10000-20000澳門元 (mop)	有 (Yes)	沒有 (No)	北京 (Beijing)	能集中 (Can concentrate)	沒有過 (No)	有用 (Useful)	有 (Yes, I have)	不緊張 (Not nervous)	能 (No, I can)	能 (Can)	能 (Can)	不覺得 (I don't think that)	沒有 (No, I have not)	沒有覺得 (I don't think that)	順利 (everything is going well)
175	女 (Female)	18-25	本科學歷及或以上 (Bachelor's degree or above)	未婚 (Unmarried)	不滿意 (Unsatisfied)	30000或以上澳門元 (mop)	有 (Yes)	沒有 (No)	北京 (Beijing)	和平時一樣 (As usual)	總這樣 (Always)	有用 (Useful)	有 (Yes, I have)	緊張 (Nervous)	和平時一樣 (As usual)	能 (Can)	能 (Can)	和平時一樣 (As usual)	和平時一樣 (As usual)	和平時一樣 (As usual)	順利 (everything is going well)
177	女 (Female)	18-25	本科學歷及或以上 (Bachelor degree or above)	未婚 (Unmarried)	滿意 (Satisfied)	10000澳門元或以下 (mop)	有 (Yes)	有 (Yes)	北京 (Beijing)	能集中 (Can't concentrate)	和平時一樣 (As usual)	有用 (Useful)	和平時一樣 (As usual)	和平時一樣 (As usual)	不能 (Yes, I can't)	不能 (Can't)	不能 (Can't)	總是覺得 (I always think that)	和平時一樣 (As usual)	和平時一樣 (As usual)	不順利 (It's not going well)
178	男 (Male)	18-25	本科學歷及或以上 (Bachelor degree or above)	未婚 (Unmarried)	滿意 (Satisfied)	20000-30000澳門元 (mop)	有 (Yes)	有 (Yes)	北京 (Beijing)	能集中 (Can concentrate)	和平時一樣 (As usual)	有用 (Useful)	有 (Yes, I have)	和平時一樣 (As usual)	和平時一樣 (As usual)	能 (Can)	能 (Can)	不覺得 (I don't think that)	沒有 (No, I have not)	沒有覺得 (I don't think that)	和平時一樣 (As usual)
180	女 (Female)	18-25	本科學歷及或以上 (Bachelor degree or above)	未婚 (Unmarried)	滿意 (Satisfied)	10000-20000澳門元 (mop)	有 (Yes)	有 (Yes)	北京 (Beijing)	能集中 (Can't concentrate)	有過 (Yes)	有用 (Useful)	和平時一樣 (As usual)	非常緊張 (Very nervous)	不能 (Yes, I can't)	和平時一樣 (As usual)	能 (Can)	覺得 (I think that)	失去 (Yes, I have lost)	和平時一樣 (As usual)	不順利 (It's not going well)
181	男 (Male)	26-45	本科學歷及或以上 (Bachelor degree or above)	未婚 (Unmarried)	滿意 (Satisfied)	20000-30000澳門元 (mop)	有 (Yes)	沒有 (No)	北京 (Beijing)	和平時一樣 (As usual)	有過 (Yes)	有用 (Useful)	和平時一樣 (As usual)	和平時一樣 (As usual)	和平時一樣 (As usual)	和平時一樣 (As usual)	和平時一樣 (As usual)	覺得 (I think that)	和平時一樣 (As usual)	和平時一樣 (As usual)	和平時一樣 (As usual)
182	男 (Male)	26-45	本科學歷及或以上 (Bachelor degree or above)	未婚 (Unmarried)	滿意 (Satisfied)	10000-20000澳門元 (mop)	有 (Yes)	沒有 (No)	北京 (Beijing)	能集中 (Can concentrate)	沒有過 (No)	和平時一樣 (As usual)	有 (Yes, I have)	和平時一樣 (As usual)	和平時一樣 (As usual)	和平時一樣 (As usual)	和平時一樣 (As usual)	不覺得 (I don't think that)	和平時一樣 (As usual)	沒有覺得 (I don't think that)	和平時一樣 (As usual)
183	男 (Male)	18-25	本科學歷及或以上 (Bachelor degree or above)	未婚 (Unmarried)	滿意 (Satisfied)	20000-30000澳門元 (mop)	有 (Yes)	沒有 (No)	北京 (Beijing)	能集中 (Can concentrate)	有過 (Yes)	和平時一樣 (As usual)	有 (Yes, I have)	不緊張 (Not nervous)	和平時一樣 (As usual)	能 (Can)	能 (Can)	和平時一樣 (As usual)	沒有 (No, I have not)	沒有覺得 (I don't think that)	和平時一樣 (As usual)
185	女 (Female)	26-45	本科學歷及或以上 (Bachelor's degree or above)	未婚 (Unmarried)	不滿意 (Unsatisfied)	10000-20000澳門元 (mop)	有 (Yes)	有 (Yes)	北京 (Beijing)	能集中 (Can not concentrate)	總這樣 (Always)	沒有用 (Useless)	和平時一樣 (As usual)	緊張 (Nervous)	不能 (Yes, I can not)	不能 (Can not)	不能 (Can not)	總是覺得 (I always think that)	失去 (Yes, I have lost)	覺得 (I think that)	不順利 (It is not going well)
186	女 (Female)	18-25	本科學歷及或以上 (Bachelor degree or above)	未婚 (Unmarried)	滿意 (Satisfied)	10000-20000澳門元 (mop)	有 (Yes)	沒有 (No)	北京 (Beijing)	能集中 (Can concentrate)	有過 (Yes)	有用 (Useful)	有 (Yes, I have)	不緊張 (Not nervous)	和平時一樣 (As usual)	能 (Can)	能 (Can)	不覺得 (I don't think that)	沒有 (No, I have not)	沒有覺得 (I don't think that)	順利 (everything is going well)
187	女 (Female)	18-25	本科學歷及或以上 (Bachelor degree or above)	未婚 (Unmarried)	滿意 (Satisfied)	30000或以上澳門元 (mop)	有 (Yes)	沒有 (No)	北京 (Beijing)	能集中 (Can concentrate)	沒有過 (No)	有用 (Useful)	有 (Yes, I have)	不緊張 (Not nervous)	能 (No, I can)	能 (Can)	能 (Can)	不覺得 (I don't think that)	沒有 (No, I have not)	沒有覺得 (I don't think that)	順利 (everything is going well)
188	女 (Female)	18-25	本科學歷及或以上 (Bachelor degree or above)	未婚 (Unmarried)	滿意 (Satisfied)	20000-30000澳門元 (mop)	有 (Yes)	沒有 (No)	北京 (Beijing)	和平時一樣 (As usual)	沒有過 (No)	和平時一樣 (As usual)	有 (Yes, I have)	和平時一樣 (As usual)	能 (No, I can)	能 (Can)	能 (Can)	不覺得 (I don't think that)	和平時一樣 (As usual)	沒有覺得 (I don't think that)	順利 (everything is going well)
189	女 (Female)	18-25	本科學歷及或以上 (Bachelor degree or above)	未婚 (Unmarried)	滿意 (Satisfied)	20000-30000澳門元 (mop)	有 (Yes)	沒有 (No)	北京 (Beijing)	能集中 (Can concentrate)	沒有過 (No)	和平時一樣 (As usual)	和平時一樣 (As usual)	不緊張 (Not nervous)	和平時一樣 (As usual)	和平時一樣 (As usual)	和平時一樣 (As usual)	不覺得 (I don't think that)	和平時一樣 (As usual)	沒有覺得 (I don't think that)	順利 (everything is going well)
190	女 (Female)	18-25	本科學歷及或以上 (Bachelor degree or above)	未婚 (Unmarried)	滿意 (Satisfied)	20000-30000澳門元 (mop)	有 (Yes)	有 (Yes)	北京 (Beijing)	能集中 (Can concentrate)	有過 (Yes)	和平時一樣 (As usual)	和平時一樣 (As usual)	和平時一樣 (As usual)	和平時一樣 (As usual)	和平時一樣 (As usual)	和平時一樣 (As usual)	和平時一樣 (As usual)	和平時一樣 (As usual)	沒有覺得 (I don't think that)	和平時一樣 (As usual)
191	女 (Female)	18-25	本科學歷及或以上 (Bachelor degree or above)	未婚 (Unmarried)	滿意 (Satisfied)	10000-20000澳門元 (mop)	有 (Yes)	有 (Yes)	北京 (Beijing)	能集中 (Can concentrate)	沒有過 (No)	有用 (Useful)	有 (Yes, I have)	不緊張 (Not nervous)	能 (No, I can)	能 (Can)	能 (Can)	不覺得 (I don't think that)	沒有 (No, I have not)	沒有覺得 (I don't think that)	順利 (everything is going well)
192	女 (Female)	18-25	本科學歷及或以上 (Bachelor degree or above)	未婚 (Unmarried)	滿意 (Satisfied)	10000-20000澳門元 (mop)	有 (Yes)	沒有 (No)	北京 (Beijing)	能集中 (Can concentrate)	沒有過 (No)	有用 (Useful)	有 (Yes, I have)	和平時一樣 (As usual)	能 (No, I can)	能 (Can)	能 (Can)	和平時一樣 (As usual)	和平時一樣 (As usual)	和平時一樣 (As usual)	和平時一樣 (As usual)
194	女 (Female)	18-25	本科學歷及或以上 (Bachelor's degree or above)	未婚 (Unmarried)	滿意 (Satisfied)	10000澳門元或以下 (mop)	有 (Yes)	沒有 (No)	北京 (Beijing)	能集中 (Can not concentrate)	有過 (Yes)	和平時一樣 (As usual)	和平時一樣 (As usual)	緊張 (Nervous)	不能 (Yes, I can not)	和平時一樣 (As usual)	和平時一樣 (As usual)	和平時一樣 (As usual)	失去 (Yes, I have lost)	和平時一樣 (As usual)	不順利 (It is not going well)
195	女 (Female)	46-60	大專學歷 (College degree)	喪偶 (Widowed)	滿意 (Satisfied)	10000澳門元或以下 (mop)	有 (Yes)	沒有 (No)	北京 (Beijing)	和平時一樣 (As usual)	和平時一樣 (As usual)	和平時一樣 (As usual)	和平時一樣 (As usual)	和平時一樣 (As usual)	和平時一樣 (As usual)	和平時一樣 (As usual)	和平時一樣 (As usual)	和平時一樣 (As usual)	和平時一樣 (As usual)	和平時一樣 (As usual)	和平時一樣 (As usual)
196	女 (Female)	18-25	本科學歷及或以上 (Bachelor degree or above)	未婚 (Unmarried)	不滿意 (Unsatisfied)	10000-20000澳門元 (mop)	有 (Yes)	沒有 (No)	北京 (Beijing)	和平時一樣 (As usual)	有過 (Yes)	沒有用 (Useless)	有 (Yes, I have)	和平時一樣 (As usual)	和平時一樣 (As usual)	能 (Can)	能 (Can)	總是覺得 (I always think that)	失去 (Yes, I have lost)	總是覺得 (I always think that)	完全不順利 (It's not going well at all)
197	女 (Female)	18-25	本科學歷及或以上 (Bachelor degree or above)	未婚 (Unmarried)	滿意 (Satisfied)	10000-20000澳門元 (mop)	有 (Yes)	有 (Yes)	北京 (Beijing)	和平時一樣 (As usual)	有過 (Yes)	和平時一樣 (As usual)	和平時一樣 (As usual)	和平時一樣 (As usual)	和平時一樣 (As usual)	和平時一樣 (As usual)	和平時一樣 (As usual)	和平時一樣 (As usual)	和平時一樣 (As usual)	沒有覺得 (I don't think that)	和平時一樣 (As usual)
198	女 (Female)	18-25	本科學歷及或以上 (Bachelor's degree or above)	未婚 (Unmarried)	滿意 (Satisfied)	10000-20000澳門元 (mop)	有 (Yes)	有 (Yes)	北京 (Beijing)	和平時一樣 (As usual)	有過 (Yes)	有用 (Useful)	有 (Yes, I have)	緊張 (Nervous)	和平時一樣 (As usual)	能 (Can)	和平時一樣 (As usual)	覺得 (I think that)	和平時一樣 (As usual)	沒有覺得 (I do not think that)	和平時一樣 (As usual)
199	女 (Female)	18-25	本科學歷及或以上 (Bachelor degree or above)	未婚 (Unmarried)	滿意 (Satisfied)	30000或以上澳門元 (mop)	有 (Yes)	沒有 (No)	北京 (Beijing)	能集中 (Can concentrate)	沒有過 (No)	和平時一樣 (As usual)	和平時一樣 (As usual)	不緊張 (Not nervous)	和平時一樣 (As usual)	能 (Can)	和平時一樣 (As usual)	不覺得 (I don't think that)	和平時一樣 (As usual)	沒有覺得 (I don't think that)	和平時一樣 (As usual)
200	女 (Female)	26-45	本科學歷及或以上 (Bachelor's degree or above)	未婚 (Unmarried)	不滿意 (Unsatisfied)	10000-20000澳門元 (mop)	有 (Yes)	沒有 (No)	北京 (Beijing)	能集中 (Can concentrate)	有過 (Yes)	有用 (Useful)	和平時一樣 (As usual)	緊張 (Nervous)	能 (No, I can)	能 (Can)	和平時一樣 (As usual)	覺得 (I think that)	和平時一樣 (As usual)	沒有覺得 (I do not think that)	和平時一樣 (As usual)
201	女 (Female)	18-25	本科學歷及或以上 (Bachelor degree or above)	未婚 (Unmarried)	滿意 (Satisfied)	10000-20000澳門元 (mop)	有 (Yes)	沒有 (No)	北京 (Beijing)	能集中 (Can concentrate)	沒有過 (No)	有用 (Useful)	和平時一樣 (As usual)	和平時一樣 (As usual)	和平時一樣 (As usual)	能 (Can)	和平時一樣 (As usual)	覺得 (I think that)	和平時一樣 (As usual)	沒有覺得 (I don't think that)	順利 (everything is going well)
203	男 (Male)	46-60	高中學歷包括職高、中專、高技 (High school degree)	已婚 (Married)	不滿意 (Unsatisfied)	10000澳門元或以下 (mop)	有 (Yes)	有 (Yes)	北京 (Beijing)	能集中 (Can't concentrate)	有過 (Yes)	沒有用 (Useless)	完全沒有 (Not at all)	不緊張 (Not nervous)	完全不能 (I totally can't)	能 (Can)	不能 (Can't)	覺得 (I think that)	失去 (Yes, I have lost)	覺得 (I think that)	不順利 (It's not going well)
204	男 (Male)	26-45	本科學歷及或以上 (Bachelor degree or above)	離婚 (Divorced)	滿意 (Satisfied)	20000-30000澳門元 (mop)	有 (Yes)	沒有 (No)	北京 (Beijing)	能集中 (Can concentrate)	沒有過 (No)	和平時一樣 (As usual)	沒有 (No, I don't have)	不緊張 (Not nervous)	和平時一樣 (As usual)	完全不能 (Totally can't)	完全不能 (Totally can't)	和平時一樣 (As usual)	和平時一樣 (As usual)	沒有覺得 (I don't think that)	和平時一樣 (As usual)
205	女 (Female)	46-60	本科學歷及或以上 (Bachelor degree or above)	已婚 (Married)	滿意 (Satisfied)	30000或以上澳門元 (mop)	有 (Yes)	沒有 (No)	北京 (Beijing)	和平時一樣 (As usual)	和平時一樣 (As usual)	完全沒有用 (Totally useless)	和平時一樣 (As usual)	不緊張 (Not nervous)	能 (No, I can)	完全不能 (Totally can't)	不能 (Can't)	覺得 (I think that)	沒有 (No, I have not)	覺得 (I think that)	和平時一樣 (As usual)
206	女 (Female)	26-45	大專學歷 (College degree)	已婚 (Married)	滿意 (Satisfied)	30000或以上澳門元 (mop)	有 (Yes)	沒有 (No)	北京 (Beijing)	能集中 (Can concentrate)	沒有過 (No)	沒有用 (Useless)	沒有 (No, I don't have)	緊張 (Nervous)	能 (No, I can)	完全不能 (Totally can't)	不能 (Can't)	和平時一樣 (As usual)	沒有 (No, I have not)	和平時一樣 (As usual)	不順利 (It is not going well)
207	女 (Female)	26-45	大專學歷 (College degree)	已婚 (Married)	滿意 (Satisfied)	20000-30000澳門元 (mop)	有 (Yes)	有 (Yes)	北京 (Beijing)	能集中 (Can't concentrate)	有過 (Yes)	完全沒有用 (Totally useless)	沒有 (No, I don't have)	和平時一樣 (As usual)	能 (No, I can)	完全不能 (Totally can't)	和平時一樣 (As usual)	和平時一樣 (As usual)	沒有 (No, I have not)	覺得 (I think that)	不順利 (It's not going well)
208	男 (Male)	18-25	大專學歷 (College degree)	已婚 (Married)	滿意 (Satisfied)	30000或以上澳門元 (mop)	有 (Yes)	沒有 (No)	北京 (Beijing)	能集中 (Can concentrate)	和平時一樣 (As usual)	完全沒有用 (Totally useless)	完全沒有 (Not at all)	和平時一樣 (As usual)	不能 (Yes, I can't)	完全不能 (Totally can't)	能 (Can)	和平時一樣 (As usual)	和平時一樣 (As usual)	覺得 (I think that)	不順利 (It's not going well)
209	男 (Male)	26-45	本科學歷及或以上 (Bachelor degree or above)	未婚 (Unmarried)	不滿意 (Unsatisfied)	10000澳門元或以下 (mop)	有 (Yes)	有 (Yes)	北京 (Beijing)	完全不能集中 (Totally can't concentrate)	和平時一樣 (As usual)	完全沒有用 (Totally useless)	沒有 (No, I don't have)	不緊張 (Not nervous)	能 (No, I can)	不能 (Can't)	完全不能 (Totally can't)	和平時一樣 (As usual)	和平時一樣 (As usual)	總是覺得 (I always think that)	不順利 (It's not going well)
210	女 (Female)	46-60	大專學歷 (College degree)	已婚 (Married)	滿意 (Satisfied)	30000或以上澳門元 (mop)	有 (Yes)	有 (Yes)	北京 (Beijing)	和平時一樣 (As usual)	總這樣 (Always)	沒有用 (Useless)	完全沒有 (Not at all)	不緊張 (Not nervous)	和平時一樣 (As usual)	完全不能 (Totally can't)	和平時一樣 (As usual)	覺得 (I think that)	和平時一樣 (As usual)	覺得 (I think that)	完全不順利 (It's not going well at all)
211	男 (Male)	26-45	大專學歷 (College degree)	已婚 (Married)	滿意 (Satisfied)	30000或以上澳門元 (mop)	有 (Yes)	沒有 (No)	北京 (Beijing)	和平時一樣 (As usual)	沒有過 (No)	完全沒有用 (Totally useless)	沒有 (No, I don't have)	不緊張 (Not nervous)	和平時一樣 (As usual)	完全不能 (Totally can't)	完全不能 (Totally can't)	和平時一樣 (As usual)	和平時一樣 (As usual)	覺得 (I think that)	不順利 (It's not going well)
212	女 (Female)	61或以上 (61 or above)	初中學歷或以下 (Junior high school degree or below)	已婚 (Married)	不滿意 (Unsatisfied)	10000澳門元或以下 (mop)	有 (Yes)	有 (Yes)	北京 (Beijing)	和平時一樣 (As usual)	總這樣 (Always)	完全沒有用 (Totally useless)	沒有 (No, I don't have)	不緊張 (Not nervous)	和平時一樣 (As usual)	不能 (Can't)	不能 (Can't)	覺得 (I think that)	完全失去 (Yes, I have totally lost)	覺得 (I think that)	不順利 (It's not going well)
213	男 (Male)	61或以上 (61 or above)	本科學歷及或以上 (Bachelor degree or above)	已婚 (Married)	滿意 (Satisfied)	20000-30000澳門元 (mop)	有 (Yes)	沒有 (No)	北京 (Beijing)	和平時一樣 (As usual)	和平時一樣 (As usual)	沒有用 (Useless)	沒有 (No, I don't have)	和平時一樣 (As usual)	和平時一樣 (As usual)	和平時一樣 (As usual)	完全不能 (Totally can't)	不覺得 (I don't think that)	完全失去 (Yes, I have totally lost)	沒有覺得 (I don't think that)	完全不順利 (It's not going well at all)
214	男 (Male)	26-45	本科學歷及或以上 (Bachelor degree or above)	已婚 (Married)	滿意 (Satisfied)	20000-30000澳門元 (mop)	有 (Yes)	沒有 (No)	北京 (Beijing)	完全不能集中 (Totally can't concentrate)	有過 (Yes)	沒有用 (Useless)	完全沒有 (Not at all)	不緊張 (Not nervous)	和平時一樣 (As usual)	能 (Can)	能 (Can)	和平時一樣 (As usual)	和平時一樣 (As usual)	沒有覺得 (I don't think that)	不順利 (It's not going well)
215	男 (Male)	18-25	本科學歷及或以上 (Bachelor degree or above)	未婚 (Unmarried)	滿意 (Satisfied)	30000或以上澳門元 (mop)	有 (Yes)	沒有 (No)	北京 (Beijing)	能集中 (Can concentrate)	沒有過 (No)	完全沒有用 (Totally useless)	完全沒有 (Not at all)	和平時一樣 (As usual)	不能 (Yes, I can't)	完全不能 (Totally can't)	能 (Can)	和平時一樣 (As usual)	和平時一樣 (As usual)	沒有覺得 (I don't think that)	和平時一樣 (As usual)
216	男 (Male)	26-45	大專學歷 (College degree)	未婚 (Unmarried)	不滿意 (Unsatisfied)	10000-20000澳門元 (mop)	有 (Yes)	有 (Yes)	北京 (Beijing)	完全不能集中 (Totally can't concentrate)	有過 (Yes)	沒有用 (Useless)	和平時一樣 (As usual)	和平時一樣 (As usual)	和平時一樣 (As usual)	不能 (Can't)	不能 (Can't)	不覺得 (I don't think that)	和平時一樣 (As usual)	總是覺得 (I always think that)	不順利 (It's not going well)
217	男 (Male)	26-45	大專學歷 (College degree)	已婚 (Married)	滿意 (Satisfied)	30000或以上澳門元 (mop)	有 (Yes)	沒有 (No)	北京 (Beijing)	和平時一樣 (As usual)	沒有過 (No)	完全沒有用 (Totally useless)	有 (Yes, I have)	緊張 (Nervous)	和平時一樣 (As usual)	能 (Can)	完全不能 (Totally can not)	和平時一樣 (As usual)	失去 (Yes, I have lost)	沒有覺得 (I do not think that)	完全不順利 (It is not going well at all)
219	男 (Male)	26-45	大專學歷 (College degree)	已婚 (Married)	滿意 (Satisfied)	20000-30000澳門元 (mop)	有 (Yes)	有 (Yes)	北京 (Beijing)	完全不能集中 (Totally can't concentrate)	沒有過 (No)	和平時一樣 (As usual)	沒有 (No, I don't have)	和平時一樣 (As usual)	和平時一樣 (As usual)	不能 (Can't)	不能 (Can't)	覺得 (I think that)	沒有 (No, I have not)	沒有覺得 (I don't think that)	順利 (everything is going well)
220	男 (Male)	26-45	本科學歷及或以上 (Bachelor degree or above)	離婚 (Divorced)	滿意 (Satisfied)	20000-30000澳門元 (mop)	有 (Yes)	有 (Yes)	北京 (Beijing)	和平時一樣 (As usual)	和平時一樣 (As usual)	沒有用 (Useless)	完全沒有 (Not at all)	和平時一樣 (As usual)	和平時一樣 (As usual)	和平時一樣 (As usual)	和平時一樣 (As usual)	不覺得 (I don't think that)	完全失去 (Yes, I have totally lost)	沒有覺得 (I don't think that)	和平時一樣 (As usual)
221	男 (Male)	18-25	大專學歷 (College degree)	已婚 (Married)	滿意 (Satisfied)	10000-20000澳門元 (mop)	有 (Yes)	有 (Yes)	北京 (Beijing)	完全不能集中 (Totally can't concentrate)	有過 (Yes)	完全沒有用 (Totally useless)	完全沒有 (Not at all)	不緊張 (Not nervous)	和平時一樣 (As usual)	完全不能 (Totally can't)	不能 (Can't)	覺得 (I think that)	和平時一樣 (As usual)	和平時一樣 (As usual)	不順利 (It's not going well)
222	女 (Female)	26-45	初中學歷或以下 (Junior high school degree or below)	未婚 (Unmarried)	不滿意 (Unsatisfied)	10000澳門元或以下 (mop)	有 (Yes)	有 (Yes)	北京 (Beijing)	完全不能集中 (Totally can't concentrate)	有過 (Yes)	完全沒有用 (Totally useless)	完全沒有 (Not at all)	不緊張 (Not nervous)	能 (No, I can)	不能 (Can't)	不能 (Can't)	和平時一樣 (As usual)	和平時一樣 (As usual)	總是覺得 (I always think that)	不順利 (It's not going well)
224	女 (Female)	61或以上 (61 or above)	大專學歷 (College degree)	未婚 (Unmarried)	滿意 (Satisfied)	20000-30000澳門元 (mop)	有 (Yes)	沒有 (No)	北京 (Beijing)	能集中 (Can concentrate)	和平時一樣 (As usual)	完全沒有用 (Totally useless)	沒有 (No, I don't have)	和平時一樣 (As usual)	能 (No, I can)	能 (Can)	能 (Can)	覺得 (I think that)	和平時一樣 (As usual)	和平時一樣 (As usual)	和平時一樣 (As usual)
225	男 (Male)	18-25	大專學歷 (College degree)	已婚 (Married)	滿意 (Satisfied)	30000或以上澳門元 (mop)	有 (Yes)	有 (Yes)	北京 (Beijing)	完全不能集中 (Totally can't concentrate)	沒有過 (No)	和平時一樣 (As usual)	完全沒有 (Not at all)	和平時一樣 (As usual)	和平時一樣 (As usual)	不能 (Can't)	完全不能 (Totally can't)	總是覺得 (I always think that)	沒有 (No, I have not)	覺得 (I think that)	完全不順利 (It's not going well at all)
226	男 (Male)	18-25	高中學歷包括職高、中專、高技 (High school degree)	已婚 (Married)	不滿意 (Unsatisfied)	10000-20000澳門元 (mop)	有 (Yes)	有 (Yes)	北京 (Beijing)	和平時一樣 (As usual)	沒有過 (No)	完全沒有用 (Totally useless)	完全沒有 (Not at all)	和平時一樣 (As usual)	完全不能 (I totally can't)	能 (Can)	和平時一樣 (As usual)	覺得 (I think that)	沒有 (No, I have not)	沒有覺得 (I don't think that)	不順利 (It's not going well)
227	男 (Male)	18-25	初中學歷或以下 (Junior high school degree or below)	離婚 (Divorced)	不滿意 (Unsatisfied)	20000-30000澳門元 (mop)	有 (Yes)	沒有 (No)	北京 (Beijing)	和平時一樣 (As usual)	總這樣 (Always)	完全沒有用 (Totally useless)	沒有 (No, I don't have)	不緊張 (Not nervous)	能 (No, I can)	能 (Can)	能 (Can)	和平時一樣 (As usual)	沒有 (No, I have not)	和平時一樣 (As usual)	不順利 (It's not going well)
228	男 (Male)	61或以上 (61 or above)	大專學歷 (College degree)	未婚 (Unmarried)	不滿意 (Unsatisfied)	10000-20000澳門元 (mop)	有 (Yes)	沒有 (No)	北京 (Beijing)	和平時一樣 (As usual)	有過 (Yes)	完全沒有用 (Totally useless)	有 (Yes, I have)	非常緊張 (Very nervous)	和平時一樣 (As usual)	完全不能 (Totally can't)	完全不能 (Totally can't)	和平時一樣 (As usual)	和平時一樣 (As usual)	沒有覺得 (I don't think that)	和平時一樣 (As usual)
229	男 (Male)	18-25	高中學歷包括職高、中專、高技 (High school degree)	已婚 (Married)	不滿意 (Unsatisfied)	10000-20000澳門元 (mop)	有 (Yes)	沒有 (No)	北京 (Beijing)	能集中 (Can't concentrate)	有過 (Yes)	完全沒有用 (Totally useless)	和平時一樣 (As usual)	和平時一樣 (As usual)	和平時一樣 (As usual)	不能 (Can't)	不能 (Can't)	不覺得 (I don't think that)	和平時一樣 (As usual)	和平時一樣 (As usual)	完全不順利 (It's not going well at all)
230	男 (Male)	26-45	大專學歷 (College degree)	離婚 (Divorced)	不滿意 (Unsatisfied)	20000-30000澳門元 (mop)	有 (Yes)	有 (Yes)	北京 (Beijing)	完全不能集中 (Totally can't concentrate)	總這樣 (Always)	完全沒有用 (Totally useless)	沒有 (No, I don't have)	不緊張 (Not nervous)	和平時一樣 (As usual)	不能 (Can't)	和平時一樣 (As usual)	覺得 (I think that)	和平時一樣 (As usual)	總是覺得 (I always think that)	不順利 (It's not going well)
231	男 (Male)	18-25	大專學歷 (College degree)	已婚 (Married)	滿意 (Satisfied)	30000或以上澳門元 (mop)	有 (Yes)	有 (Yes)	北京 (Beijing)	能集中 (Can't concentrate)	沒有過 (No)	沒有用 (Useless)	和平時一樣 (As usual)	不緊張 (Not nervous)	和平時一樣 (As usual)	完全不能 (Totally can't)	完全不能 (Totally can't)	覺得 (I think that)	沒有 (No, I have not)	總是覺得 (I always think that)	完全不順利 (It's not going well at all)
232	女 (Female)	26-45	大專學歷 (College degree)	喪偶 (Widowed)	滿意 (Satisfied)	30000或以上澳門元 (mop)	有 (Yes)	沒有 (No)	北京 (Beijing)	能集中 (Can't concentrate)	和平時一樣 (As usual)	完全沒有用 (Totally useless)	有 (Yes, I have)	不緊張 (Not nervous)	能 (No, I can)	和平時一樣 (As usual)	能 (Can)	和平時一樣 (As usual)	和平時一樣 (As usual)	沒有覺得 (I don't think that)	和平時一樣 (As usual)
233	男 (Male)	26-45	大專學歷 (College degree)	已婚 (Married)	不滿意 (Unsatisfied)	10000-20000澳門元 (mop)	有 (Yes)	沒有 (No)	北京 (Beijing)	能集中 (Can concentrate)	和平時一樣 (As usual)	完全沒有用 (Totally useless)	有 (Yes, I have)	和平時一樣 (As usual)	能 (No, I can)	和平時一樣 (As usual)	完全不能 (Totally can't)	覺得 (I think that)	和平時一樣 (As usual)	和平時一樣 (As usual)	和平時一樣 (As usual)
234	男 (Male)	18-25	本科學歷及或以上 (Bachelor degree or above)	未婚 (Unmarried)	滿意 (Satisfied)	30000或以上澳門元 (mop)	有 (Yes)	有 (Yes)	北京 (Beijing)	能集中 (Can't concentrate)	沒有過 (No)	沒有用 (Useless)	和平時一樣 (As usual)	和平時一樣 (As usual)	完全不能 (I totally can't)	不能 (Can't)	不能 (Can't)	覺得 (I think that)	沒有 (No, I have not)	總是覺得 (I always think that)	順利 (everything is going well)
235	女 (Female)	18-25	初中學歷或以下 (Junior high school degree or below)	已婚 (Married)	不滿意 (Unsatisfied)	10000-20000澳門元 (mop)	有 (Yes)	沒有 (No)	北京 (Beijing)	和平時一樣 (As usual)	沒有過 (No)	和平時一樣 (As usual)	沒有 (No, I don't have)	不緊張 (Not nervous)	能 (No, I can)	能 (Can)	能 (Can)	和平時一樣 (As usual)	和平時一樣 (As usual)	沒有覺得 (I don't think that)	不順利 (It's not going well)
236	女 (Female)	26-45	大專學歷 (College degree)	已婚 (Married)	滿意 (Satisfied)	20000-30000澳門元 (mop)	有 (Yes)	有 (Yes)	北京 (Beijing)	能集中 (Can't concentrate)	和平時一樣 (As usual)	沒有用 (Useless)	和平時一樣 (As usual)	不緊張 (Not nervous)	和平時一樣 (As usual)	完全不能 (Totally can't)	和平時一樣 (As usual)	覺得 (I think that)	沒有 (No, I have not)	沒有覺得 (I don't think that)	完全不順利 (It's not going well at all)
237	女 (Female)	46-60	大專學歷 (College degree)	已婚 (Married)	滿意 (Satisfied)	20000-30000澳門元 (mop)	有 (Yes)	沒有 (No)	北京 (Beijing)	和平時一樣 (As usual)	有過 (Yes)	和平時一樣 (As usual)	沒有 (No, I don't have)	不緊張 (Not nervous)	能 (No, I can)	能 (Can)	完全不能 (Totally can't)	不覺得 (I don't think that)	和平時一樣 (As usual)	總是覺得 (I always think that)	完全不順利 (It's not going well at all)
238	男 (Male)	26-45	本科學歷及或以上 (Bachelor degree or above)	已婚 (Married)	滿意 (Satisfied)	20000-30000澳門元 (mop)	有 (Yes)	有 (Yes)	北京 (Beijing)	和平時一樣 (As usual)	有過 (Yes)	沒有用 (Useless)	沒有 (No, I don't have)	和平時一樣 (As usual)	不能 (Yes, I can't)	不能 (Can't)	能 (Can)	覺得 (I think that)	和平時一樣 (As usual)	覺得 (I think that)	不順利 (It's not going well)
239	男 (Male)	18-25	大專學歷 (College degree)	離婚 (Divorced)	滿意 (Satisfied)	20000-30000澳門元 (mop)	有 (Yes)	有 (Yes)	北京 (Beijing)	完全不能集中 (Totally can't concentrate)	沒有過 (No)	和平時一樣 (As usual)	完全沒有 (Not at all)	不緊張 (Not nervous)	能 (No, I can)	不能 (Can't)	和平時一樣 (As usual)	覺得 (I think that)	和平時一樣 (As usual)	總是覺得 (I always think that)	完全不順利 (It's not going well at all)
240	男 (Male)	61或以上 (61 or above)	本科學歷及或以上 (Bachelor degree or above)	已婚 (Married)	滿意 (Satisfied)	20000-30000澳門元 (mop)	有 (Yes)	有 (Yes)	北京 (Beijing)	完全不能集中 (Totally can't concentrate)	沒有過 (No)	完全沒有用 (Totally useless)	和平時一樣 (As usual)	和平時一樣 (As usual)	不能 (Yes, I can't)	完全不能 (Totally can't)	能 (Can)	覺得 (I think that)	完全失去 (Yes, I have totally lost)	覺得 (I think that)	完全不順利 (It's not going well at all)
241	男 (Male)	46-60	本科學歷及或以上 (Bachelor degree or above)	離婚 (Divorced)	滿意 (Satisfied)	20000-30000澳門元 (mop)	有 (Yes)	沒有 (No)	北京 (Beijing)	能集中 (Can concentrate)	沒有過 (No)	完全沒有用 (Totally useless)	沒有 (No, I don't have)	和平時一樣 (As usual)	能 (No, I can)	能 (Can)	完全不能 (Totally can't)	和平時一樣 (As usual)	和平時一樣 (As usual)	沒有覺得 (I don't think that)	不順利 (It's not going well)
242	女 (Female)	61或以上 (61 or above)	大專學歷 (College degree)	已婚 (Married)	滿意 (Satisfied)	20000-30000澳門元 (mop)	有 (Yes)	沒有 (No)	北京 (Beijing)	完全不能集中 (Totally can't concentrate)	沒有過 (No)	完全沒有用 (Totally useless)	有 (Yes, I have)	和平時一樣 (As usual)	和平時一樣 (As usual)	完全不能 (Totally can't)	能 (Can)	和平時一樣 (As usual)	沒有 (No, I have not)	沒有覺得 (I don't think that)	完全不順利 (It's not going well at all)
243	男 (Male)	26-45	高中學歷包括職高、中專、高技 (High school degree)	已婚 (Married)	不滿意 (Unsatisfied)	20000-30000澳門元 (mop)	有 (Yes)	沒有 (No)	北京 (Beijing)	和平時一樣 (As usual)	和平時一樣 (As usual)	和平時一樣 (As usual)	有 (Yes, I have)	不緊張 (Not nervous)	不能 (Yes, I can't)	完全不能 (Totally can't)	能 (Can)	和平時一樣 (As usual)	和平時一樣 (As usual)	沒有覺得 (I don't think that)	完全不順利 (It's not going well at all)
244	女 (Female)	18-25	高中學歷包括職高、中專、高技 (High school degree)	離婚 (Divorced)	不滿意 (Unsatisfied)	10000澳門元或以下 (mop)	有 (Yes)	有 (Yes)	北京 (Beijing)	能集中 (Can't concentrate)	和平時一樣 (As usual)	和平時一樣 (As usual)	完全沒有 (Not at all)	不緊張 (Not nervous)	和平時一樣 (As usual)	不能 (Can't)	和平時一樣 (As usual)	和平時一樣 (As usual)	沒有 (No, I have not)	沒有覺得 (I don't think that)	順利 (everything is going well)
245	男 (Male)	61或以上 (61 or above)	高中學歷包括職高、中專、高技 (High school degree)	未婚 (Unmarried)	不滿意 (Unsatisfied)	20000-30000澳門元 (mop)	有 (Yes)	有 (Yes)	北京 (Beijing)	能集中 (Can't concentrate)	總這樣 (Always)	沒有用 (Useless)	完全沒有 (Not at all)	和平時一樣 (As usual)	不能 (Yes, I can't)	完全不能 (Totally can't)	和平時一樣 (As usual)	不覺得 (I don't think that)	沒有 (No, I have not)	沒有覺得 (I don't think that)	和平時一樣 (As usual)
246	男 (Male)	61或以上 (61 or above)	本科學歷及或以上 (Bachelor's degree or above)	未婚 (Unmarried)	不滿意 (Unsatisfied)	30000或以上澳門元 (mop)	有 (Yes)	沒有 (No)	北京 (Beijing)	和平時一樣 (As usual)	有過 (Yes)	完全沒有用 (Totally useless)	有 (Yes, I have)	緊張 (Nervous)	和平時一樣 (As usual)	能 (Can)	完全不能 (Totally can not)	不覺得 (I do not think that)	沒有 (No, I have not)	和平時一樣 (As usual)	不順利 (It is not going well)
247	女 (Female)	46-60	大專學歷 (College degree)	已婚 (Married)	不滿意 (Unsatisfied)	10000-20000澳門元 (mop)	有 (Yes)	有 (Yes)	北京 (Beijing)	能集中 (Can't concentrate)	有過 (Yes)	沒有用 (Useless)	完全沒有 (Not at all)	不緊張 (Not nervous)	和平時一樣 (As usual)	不能 (Can't)	不能 (Can't)	覺得 (I think that)	沒有 (No, I have not)	和平時一樣 (As usual)	不順利 (It's not going well)
249	男 (Male)	61或以上 (61 or above)	本科學歷及或以上 (Bachelor degree or above)	離婚 (Divorced)	滿意 (Satisfied)	20000-30000澳門元 (mop)	有 (Yes)	有 (Yes)	北京 (Beijing)	能集中 (Can't concentrate)	總這樣 (Always)	沒有用 (Useless)	完全沒有 (Not at all)	不緊張 (Not nervous)	能 (No, I can)	和平時一樣 (As usual)	不能 (Can't)	覺得 (I think that)	和平時一樣 (As usual)	和平時一樣 (As usual)	完全不順利 (It's not going well at all)
251	男 (Male)	26-45	大專學歷 (College degree)	已婚 (Married)	滿意 (Satisfied)	20000-30000澳門元 (mop)	有 (Yes)	沒有 (No)	北京 (Beijing)	能集中 (Can concentrate)	總這樣 (Always)	完全沒有用 (Totally useless)	沒有 (No, I don't have)	不緊張 (Not nervous)	和平時一樣 (As usual)	能 (Can)	不能 (Can't)	覺得 (I think that)	沒有 (No, I have not)	沒有覺得 (I don't think that)	不順利 (It's not going well)
252	女 (Female)	61或以上 (61 or above)	大專學歷 (College degree)	已婚 (Married)	不滿意 (Unsatisfied)	10000-20000澳門元 (mop)	有 (Yes)	沒有 (No)	北京 (Beijing)	和平時一樣 (As usual)	和平時一樣 (As usual)	沒有用 (Useless)	沒有 (No, I don't have)	和平時一樣 (As usual)	和平時一樣 (As usual)	完全不能 (Totally can't)	不能 (Can't)	和平時一樣 (As usual)	和平時一樣 (As usual)	和平時一樣 (As usual)	和平時一樣 (As usual)
253	男 (Male)	46-60	大專學歷 (College degree)	已婚 (Married)	滿意 (Satisfied)	20000-30000澳門元 (mop)	有 (Yes)	有 (Yes)	北京 (Beijing)	能集中 (Can't concentrate)	總這樣 (Always)	沒有用 (Useless)	沒有 (No, I don't have)	和平時一樣 (As usual)	不能 (Yes, I can't)	和平時一樣 (As usual)	完全不能 (Totally can't)	總是覺得 (I always think that)	失去 (Yes, I have lost)	和平時一樣 (As usual)	不順利 (It's not going well)
254	女 (Female)	61或以上 (61 or above)	本科學歷及或以上 (Bachelor degree or above)	已婚 (Married)	不滿意 (Unsatisfied)	10000澳門元或以下 (mop)	有 (Yes)	有 (Yes)	北京 (Beijing)	完全不能集中 (Totally can't concentrate)	有過 (Yes)	沒有用 (Useless)	完全沒有 (Not at all)	和平時一樣 (As usual)	能 (No, I can)	不能 (Can't)	和平時一樣 (As usual)	覺得 (I think that)	沒有 (No, I have not)	總是覺得 (I always think that)	完全不順利 (It's not going well at all)
255	女 (Female)	26-45	本科學歷及或以上 (Bachelor degree or above)	未婚 (Unmarried)	滿意 (Satisfied)	10000-20000澳門元 (mop)	有 (Yes)	有 (Yes)	北京 (Beijing)	能集中 (Can't concentrate)	和平時一樣 (As usual)	和平時一樣 (As usual)	完全沒有 (Not at all)	和平時一樣 (As usual)	能 (No, I can)	和平時一樣 (As usual)	不能 (Can't)	和平時一樣 (As usual)	失去 (Yes, I have lost)	沒有覺得 (I don't think that)	不順利 (It's not going well)
256	男 (Male)	61或以上 (61 or above)	本科學歷及或以上 (Bachelor's degree or above)	未婚 (Unmarried)	滿意 (Satisfied)	20000-30000澳門元 (mop)	有 (Yes)	沒有 (No)	北京 (Beijing)	能集中 (Can concentrate)	和平時一樣 (As usual)	完全沒有用 (Totally useless)	沒有 (No, I do not have)	緊張 (Nervous)	能 (No, I can)	和平時一樣 (As usual)	能 (Can)	不覺得 (I do not think that)	失去 (Yes, I have lost)	和平時一樣 (As usual)	不順利 (It is not going well)
257	男 (Male)	46-60	本科學歷及或以上 (Bachelor degree or above)	已婚 (Married)	不滿意 (Unsatisfied)	10000澳門元或以下 (mop)	有 (Yes)	有 (Yes)	北京 (Beijing)	完全不能集中 (Totally can't concentrate)	總這樣 (Always)	沒有用 (Useless)	有 (Yes, I have)	和平時一樣 (As usual)	完全不能 (I totally can't)	和平時一樣 (As usual)	不能 (Can't)	覺得 (I think that)	和平時一樣 (As usual)	總是覺得 (I always think that)	不順利 (It's not going well)
258	男 (Male)	61或以上 (61 or above)	高中學歷包括職高、中專、高技 (High school degree)	已婚 (Married)	不滿意 (Unsatisfied)	10000-20000澳門元 (mop)	有 (Yes)	有 (Yes)	北京 (Beijing)	和平時一樣 (As usual)	沒有過 (No)	沒有用 (Useless)	完全沒有 (Not at all)	和平時一樣 (As usual)	完全不能 (I totally can't)	完全不能 (Totally can't)	和平時一樣 (As usual)	覺得 (I think that)	沒有 (No, I have not)	沒有覺得 (I don't think that)	完全不順利 (It's not going well at all)
259	男 (Male)	18-25	大專學歷 (College degree)	已婚 (Married)	不滿意 (Unsatisfied)	20000-30000澳門元 (mop)	有 (Yes)	沒有 (No)	北京 (Beijing)	能集中 (Can concentrate)	和平時一樣 (As usual)	完全沒有用 (Totally useless)	完全沒有 (Not at all)	和平時一樣 (As usual)	和平時一樣 (As usual)	完全不能 (Totally can't)	完全不能 (Totally can't)	總是覺得 (I always think that)	沒有 (No, I have not)	沒有覺得 (I don't think that)	完全不順利 (It's not going well at all)
260	女 (Female)	26-45	大專學歷 (College degree)	已婚 (Married)	滿意 (Satisfied)	20000-30000澳門元 (mop)	有 (Yes)	有 (Yes)	北京 (Beijing)	能集中 (Can't concentrate)	總這樣 (Always)	完全沒有用 (Totally useless)	和平時一樣 (As usual)	不緊張 (Not nervous)	不能 (Yes, I can't)	不能 (Can't)	不能 (Can't)	覺得 (I think that)	和平時一樣 (As usual)	沒有覺得 (I don't think that)	完全不順利 (It's not going well at all)
262	女 (Female)	26-45	本科學歷及或以上 (Bachelor degree or above)	已婚 (Married)	不滿意 (Unsatisfied)	30000或以上澳門元 (mop)	有 (Yes)	有 (Yes)	北京 (Beijing)	完全不能集中 (Totally can't concentrate)	沒有過 (No)	有用 (Useful)	完全沒有 (Not at all)	不緊張 (Not nervous)	完全不能 (I totally can't)	完全不能 (Totally can't)	不能 (Can't)	總是覺得 (I always think that)	和平時一樣 (As usual)	和平時一樣 (As usual)	順利 (everything is going well)
264	男 (Male)	18-25	高中學歷包括職高、中專、高技 (High school degree)	已婚 (Married)	不滿意 (Unsatisfied)	10000澳門元或以下 (mop)	有 (Yes)	沒有 (No)	北京 (Beijing)	能集中 (Can concentrate)	沒有過 (No)	完全沒有用 (Totally useless)	和平時一樣 (As usual)	緊張 (Nervous)	能 (No, I can)	能 (Can)	完全不能 (Totally can not)	總是覺得 (I always think that)	失去 (Yes, I have lost)	覺得 (I think that)	不順利 (It is not going well)
265	女 (Female)	18-25	大專學歷 (College degree)	已婚 (Married)	滿意 (Satisfied)	20000-30000澳門元 (mop)	有 (Yes)	沒有 (No)	北京 (Beijing)	和平時一樣 (As usual)	和平時一樣 (As usual)	完全沒有用 (Totally useless)	有 (Yes, I have)	不緊張 (Not nervous)	和平時一樣 (As usual)	不能 (Can't)	完全不能 (Totally can't)	不覺得 (I don't think that)	完全失去 (Yes, I have totally lost)	和平時一樣 (As usual)	完全不順利 (It's not going well at all)
266	女 (Female)	61或以上 (61 or above)	高中學歷包括職高、中專、高技 (High school degree)	喪偶 (Widowed)	不滿意 (Unsatisfied)	30000或以上澳門元 (mop)	有 (Yes)	沒有 (No)	北京 (Beijing)	能集中 (Can concentrate)	沒有過 (No)	完全沒有用 (Totally useless)	有 (Yes, I have)	和平時一樣 (As usual)	能 (No, I can)	能 (Can)	完全不能 (Totally can't)	和平時一樣 (As usual)	完全失去 (Yes, I have totally lost)	和平時一樣 (As usual)	完全不順利 (It's not going well at all)
267	女 (Female)	61或以上 (61 or above)	高中學歷包括職高、中專、高技 (High school degree)	喪偶 (Widowed)	不滿意 (Unsatisfied)	30000或以上澳門元 (mop)	有 (Yes)	沒有 (No)	北京 (Beijing)	能集中 (Can concentrate)	沒有過 (No)	完全沒有用 (Totally useless)	有 (Yes, I have)	和平時一樣 (As usual)	能 (No, I can)	能 (Can)	完全不能 (Totally can't)	和平時一樣 (As usual)	完全失去 (Yes, I have totally lost)	和平時一樣 (As usual)	完全不順利 (It's not going well at all)
268	男 (Male)	26-45	大專學歷 (College degree)	已婚 (Married)	滿意 (Satisfied)	30000或以上澳門元 (mop)	有 (Yes)	有 (Yes)	北京 (Beijing)	完全不能集中 (Totally can't concentrate)	有過 (Yes)	沒有用 (Useless)	完全沒有 (Not at all)	不緊張 (Not nervous)	能 (No, I can)	不能 (Can't)	不能 (Can't)	總是覺得 (I always think that)	和平時一樣 (As usual)	總是覺得 (I always think that)	和平時一樣 (As usual)
269	女 (Female)	26-45	初中學歷或以下 (Junior high school degree or below)	未婚 (Unmarried)	不滿意 (Unsatisfied)	10000澳門元或以下 (mop)	有 (Yes)	有 (Yes)	北京 (Beijing)	完全不能集中 (Totally can't concentrate)	和平時一樣 (As usual)	有用 (Useful)	完全沒有 (Not at all)	不緊張 (Not nervous)	和平時一樣 (As usual)	完全不能 (Totally can't)	完全不能 (Totally can't)	覺得 (I think that)	和平時一樣 (As usual)	和平時一樣 (As usual)	不順利 (It's not going well)
270	男 (Male)	26-45	大專學歷 (College degree)	未婚 (Unmarried)	滿意 (Satisfied)	20000-30000澳門元 (mop)	有 (Yes)	有 (Yes)	北京 (Beijing)	和平時一樣 (As usual)	沒有過 (No)	有用 (Useful)	完全沒有 (Not at all)	不緊張 (Not nervous)	不能 (Yes, I can't)	不能 (Can't)	能 (Can)	不覺得 (I don't think that)	和平時一樣 (As usual)	沒有覺得 (I don't think that)	不順利 (It's not going well)
272	男 (Male)	26-45	高中學歷包括職高、中專、高技 (High school degree)	離婚 (Divorced)	不滿意 (Unsatisfied)	10000澳門元或以下 (mop)	有 (Yes)	有 (Yes)	北京 (Beijing)	能集中 (Can't concentrate)	和平時一樣 (As usual)	沒有用 (Useless)	完全沒有 (Not at all)	和平時一樣 (As usual)	不能 (Yes, I can't)	和平時一樣 (As usual)	能 (Can)	覺得 (I think that)	和平時一樣 (As usual)	總是覺得 (I always think that)	完全不順利 (It's not going well at all)
273	女 (Female)	18-25	大專學歷 (College degree)	已婚 (Married)	滿意 (Satisfied)	30000或以上澳門元 (mop)	有 (Yes)	沒有 (No)	北京 (Beijing)	能集中 (Can concentrate)	沒有過 (No)	沒有用 (Useless)	沒有 (No, I don't have)	和平時一樣 (As usual)	不能 (Yes, I can't)	能 (Can)	完全不能 (Totally can't)	覺得 (I think that)	和平時一樣 (As usual)	沒有覺得 (I don't think that)	完全不順利 (It's not going well at all)
274	女 (Female)	46-60	初中學歷或以下 (Junior high school degree or below)	已婚 (Married)	不滿意 (Unsatisfied)	10000-20000澳門元 (mop)	有 (Yes)	有 (Yes)	北京 (Beijing)	能集中 (Can concentrate)	有過 (Yes)	沒有用 (Useless)	沒有 (No, I don't have)	和平時一樣 (As usual)	能 (No, I can)	完全不能 (Totally can't)	能 (Can)	不覺得 (I don't think that)	和平時一樣 (As usual)	和平時一樣 (As usual)	不順利 (It's not going well)
275	男 (Male)	46-60	大專學歷 (College degree)	未婚 (Unmarried)	不滿意 (Unsatisfied)	10000-20000澳門元 (mop)	有 (Yes)	有 (Yes)	北京 (Beijing)	完全不能集中 (Totally can't concentrate)	沒有過 (No)	有用 (Useful)	完全沒有 (Not at all)	和平時一樣 (As usual)	和平時一樣 (As usual)	不能 (Can't)	和平時一樣 (As usual)	總是覺得 (I always think that)	失去 (Yes, I have lost)	和平時一樣 (As usual)	不順利 (It's not going well)
276	男 (Male)	46-60	大專學歷 (College degree)	已婚 (Married)	不滿意 (Unsatisfied)	10000-20000澳門元 (mop)	有 (Yes)	有 (Yes)	北京 (Beijing)	完全不能集中 (Totally can't concentrate)	和平時一樣 (As usual)	和平時一樣 (As usual)	沒有 (No, I don't have)	不緊張 (Not nervous)	能 (No, I can)	不能 (Can't)	和平時一樣 (As usual)	覺得 (I think that)	沒有 (No, I have not)	和平時一樣 (As usual)	不順利 (It's not going well)
277	男 (Male)	26-45	大專學歷 (College degree)	離婚 (Divorced)	滿意 (Satisfied)	30000或以上澳門元 (mop)	有 (Yes)	沒有 (No)	北京 (Beijing)	和平時一樣 (As usual)	和平時一樣 (As usual)	完全沒有用 (Totally useless)	有 (Yes, I have)	不緊張 (Not nervous)	能 (No, I can)	完全不能 (Totally can't)	和平時一樣 (As usual)	和平時一樣 (As usual)	和平時一樣 (As usual)	總是覺得 (I always think that)	和平時一樣 (As usual)
278	男 (Male)	46-60	高中學歷包括職高、中專、高技 (High school degree)	已婚 (Married)	不滿意 (Unsatisfied)	30000或以上澳門元 (mop)	有 (Yes)	沒有 (No)	北京 (Beijing)	和平時一樣 (As usual)	沒有過 (No)	和平時一樣 (As usual)	有 (Yes, I have)	不緊張 (Not nervous)	能 (No, I can)	不能 (Can't)	能 (Can)	和平時一樣 (As usual)	沒有 (No, I have not)	沒有覺得 (I don't think that)	不順利 (It's not going well)
279	女 (Female)	61或以上 (61 or above)	大專學歷 (College degree)	已婚 (Married)	滿意 (Satisfied)	30000或以上澳門元 (mop)	有 (Yes)	有 (Yes)	北京 (Beijing)	和平時一樣 (As usual)	總這樣 (Always)	有用 (Useful)	沒有 (No, I don't have)	不緊張 (Not nervous)	和平時一樣 (As usual)	完全不能 (Totally can't)	不能 (Can't)	覺得 (I think that)	和平時一樣 (As usual)	覺得 (I think that)	完全不順利 (It's not going well at all)
280	男 (Male)	18-25	初中學歷或以下 (Junior high school degree or below)	未婚 (Unmarried)	不滿意 (Unsatisfied)	10000澳門元或以下 (mop)	有 (Yes)	有 (Yes)	北京 (Beijing)	能集中 (Can't concentrate)	和平時一樣 (As usual)	完全沒有用 (Totally useless)	完全沒有 (Not at all)	不緊張 (Not nervous)	能 (No, I can)	能 (Can)	不能 (Can't)	覺得 (I think that)	和平時一樣 (As usual)	和平時一樣 (As usual)	不順利 (It's not going well)
282	男 (Male)	61或以上 (61 or above)	本科學歷及或以上 (Bachelor degree or above)	已婚 (Married)	滿意 (Satisfied)	30000或以上澳門元 (mop)	有 (Yes)	沒有 (No)	北京 (Beijing)	能集中 (Can concentrate)	和平時一樣 (As usual)	沒有用 (Useless)	沒有 (No, I don't have)	和平時一樣 (As usual)	不能 (Yes, I can't)	完全不能 (Totally can't)	完全不能 (Totally can't)	和平時一樣 (As usual)	和平時一樣 (As usual)	和平時一樣 (As usual)	完全不順利 (It's not going well at all)
283	男 (Male)	46-60	大專學歷 (College degree)	已婚 (Married)	滿意 (Satisfied)	20000-30000澳門元 (mop)	有 (Yes)	有 (Yes)	北京 (Beijing)	完全不能集中 (Totally can't concentrate)	和平時一樣 (As usual)	有用 (Useful)	有 (Yes, I have)	和平時一樣 (As usual)	和平時一樣 (As usual)	和平時一樣 (As usual)	能 (Can)	和平時一樣 (As usual)	和平時一樣 (As usual)	和平時一樣 (As usual)	完全不順利 (It's not going well at all)
284	男 (Male)	26-45	大專學歷 (College degree)	離婚 (Divorced)	滿意 (Satisfied)	30000或以上澳門元 (mop)	有 (Yes)	沒有 (No)	北京 (Beijing)	和平時一樣 (As usual)	沒有過 (No)	完全沒有用 (Totally useless)	有 (Yes, I have)	不緊張 (Not nervous)	和平時一樣 (As usual)	能 (Can)	能 (Can)	總是覺得 (I always think that)	和平時一樣 (As usual)	和平時一樣 (As usual)	完全不順利 (It's not going well at all)
285	女 (Female)	61或以上 (61 or above)	本科學歷及或以上 (Bachelor degree or above)	未婚 (Unmarried)	滿意 (Satisfied)	30000或以上澳門元 (mop)	有 (Yes)	沒有 (No)	北京 (Beijing)	能集中 (Can concentrate)	和平時一樣 (As usual)	和平時一樣 (As usual)	有 (Yes, I have)	非常緊張 (Very nervous)	和平時一樣 (As usual)	和平時一樣 (As usual)	能 (Can)	不覺得 (I don't think that)	沒有 (No, I have not)	覺得 (I think that)	完全不順利 (It's not going well at all)
286	女 (Female)	61或以上 (61 or above)	大專學歷 (College degree)	未婚 (Unmarried)	不滿意 (Unsatisfied)	10000-20000澳門元 (mop)	有 (Yes)	有 (Yes)	北京 (Beijing)	能集中 (Can't concentrate)	和平時一樣 (As usual)	完全沒有用 (Totally useless)	沒有 (No, I don't have)	和平時一樣 (As usual)	不能 (Yes, I can't)	完全不能 (Totally can't)	能 (Can)	覺得 (I think that)	和平時一樣 (As usual)	總是覺得 (I always think that)	不順利 (It's not going well)
287	女 (Female)	18-25	本科學歷及或以上 (Bachelor degree or above)	離婚 (Divorced)	滿意 (Satisfied)	30000或以上澳門元 (mop)	有 (Yes)	有 (Yes)	北京 (Beijing)	能集中 (Can't concentrate)	沒有過 (No)	完全沒有用 (Totally useless)	和平時一樣 (As usual)	和平時一樣 (As usual)	和平時一樣 (As usual)	完全不能 (Totally can't)	和平時一樣 (As usual)	不覺得 (I don't think that)	沒有 (No, I have not)	總是覺得 (I always think that)	不順利 (It's not going well)
288	男 (Male)	46-60	大專學歷 (College degree)	已婚 (Married)	滿意 (Satisfied)	20000-30000澳門元 (mop)	有 (Yes)	有 (Yes)	北京 (Beijing)	和平時一樣 (As usual)	有過 (Yes)	沒有用 (Useless)	完全沒有 (Not at all)	不緊張 (Not nervous)	和平時一樣 (As usual)	能 (Can)	不能 (Can't)	覺得 (I think that)	沒有 (No, I have not)	總是覺得 (I always think that)	和平時一樣 (As usual)
289	男 (Male)	26-45	大專學歷 (College degree)	已婚 (Married)	滿意 (Satisfied)	30000或以上澳門元 (mop)	有 (Yes)	有 (Yes)	北京 (Beijing)	完全不能集中 (Totally can't concentrate)	沒有過 (No)	沒有用 (Useless)	完全沒有 (Not at all)	和平時一樣 (As usual)	完全不能 (I totally can't)	不能 (Can't)	能 (Can)	不覺得 (I don't think that)	沒有 (No, I have not)	覺得 (I think that)	不順利 (It's not going well)
290	男 (Male)	26-45	初中學歷或以下 (Junior high school degree or below)	未婚 (Unmarried)	不滿意 (Unsatisfied)	20000-30000澳門元 (mop)	有 (Yes)	有 (Yes)	北京 (Beijing)	能集中 (Can't concentrate)	有過 (Yes)	完全沒有用 (Totally useless)	沒有 (No, I don't have)	不緊張 (Not nervous)	完全不能 (I totally can't)	和平時一樣 (As usual)	和平時一樣 (As usual)	覺得 (I think that)	沒有 (No, I have not)	總是覺得 (I always think that)	不順利 (It's not going well)
291	女 (Female)	26-45	本科學歷及或以上 (Bachelor degree or above)	已婚 (Married)	不滿意 (Unsatisfied)	10000-20000澳門元 (mop)	有 (Yes)	沒有 (No)	北京 (Beijing)	能集中 (Can concentrate)	沒有過 (No)	完全沒有用 (Totally useless)	和平時一樣 (As usual)	不緊張 (Not nervous)	和平時一樣 (As usual)	能 (Can)	和平時一樣 (As usual)	總是覺得 (I always think that)	和平時一樣 (As usual)	覺得 (I think that)	不順利 (It's not going well)
292	男 (Male)	46-60	大專學歷 (College degree)	已婚 (Married)	不滿意 (Unsatisfied)	10000-20000澳門元 (mop)	有 (Yes)	有 (Yes)	北京 (Beijing)	完全不能集中 (Totally can't concentrate)	沒有過 (No)	完全沒有用 (Totally useless)	完全沒有 (Not at all)	不緊張 (Not nervous)	和平時一樣 (As usual)	完全不能 (Totally can't)	不能 (Can't)	覺得 (I think that)	沒有 (No, I have not)	總是覺得 (I always think that)	和平時一樣 (As usual)
293	男 (Male)	18-25	本科學歷及或以上 (Bachelor degree or above)	已婚 (Married)	滿意 (Satisfied)	30000或以上澳門元 (mop)	有 (Yes)	有 (Yes)	北京 (Beijing)	能集中 (Can't concentrate)	沒有過 (No)	沒有用 (Useless)	完全沒有 (Not at all)	和平時一樣 (As usual)	和平時一樣 (As usual)	和平時一樣 (As usual)	和平時一樣 (As usual)	覺得 (I think that)	沒有 (No, I have not)	總是覺得 (I always think that)	不順利 (It's not going well)
294	男 (Male)	61或以上 (61 or above)	大專學歷 (College degree)	已婚 (Married)	滿意 (Satisfied)	30000或以上澳門元 (mop)	有 (Yes)	有 (Yes)	北京 (Beijing)	能集中 (Can't concentrate)	沒有過 (No)	沒有用 (Useless)	完全沒有 (Not at all)	和平時一樣 (As usual)	和平時一樣 (As usual)	和平時一樣 (As usual)	不能 (Can't)	和平時一樣 (As usual)	完全失去 (Yes, I have totally lost)	總是覺得 (I always think that)	和平時一樣 (As usual)
295	男 (Male)	61或以上 (61 or above)	高中學歷包括職高、中專、高技 (High school degree)	已婚 (Married)	不滿意 (Unsatisfied)	10000澳門元或以下 (mop)	有 (Yes)	有 (Yes)	北京 (Beijing)	能集中 (Can't concentrate)	和平時一樣 (As usual)	完全沒有用 (Totally useless)	沒有 (No, I don't have)	和平時一樣 (As usual)	完全不能 (I totally can't)	完全不能 (Totally can't)	和平時一樣 (As usual)	不覺得 (I don't think that)	沒有 (No, I have not)	總是覺得 (I always think that)	完全不順利 (It's not going well at all)
296	男 (Male)	26-45	本科學歷及或以上 (Bachelor degree or above)	未婚 (Unmarried)	滿意 (Satisfied)	20000-30000澳門元 (mop)	有 (Yes)	有 (Yes)	北京 (Beijing)	完全不能集中 (Totally can't concentrate)	和平時一樣 (As usual)	完全沒有用 (Totally useless)	完全沒有 (Not at all)	和平時一樣 (As usual)	完全不能 (I totally can't)	不能 (Can't)	完全不能 (Totally can't)	和平時一樣 (As usual)	和平時一樣 (As usual)	和平時一樣 (As usual)	完全不順利 (It's not going well at all)
298	女 (Female)	18-25	本科學歷及或以上 (Bachelor degree or above)	已婚 (Married)	滿意 (Satisfied)	30000或以上澳門元 (mop)	有 (Yes)	有 (Yes)	北京 (Beijing)	能集中 (Can't concentrate)	總這樣 (Always)	沒有用 (Useless)	完全沒有 (Not at all)	不緊張 (Not nervous)	能 (No, I can)	不能 (Can't)	完全不能 (Totally can't)	覺得 (I think that)	沒有 (No, I have not)	總是覺得 (I always think that)	順利 (everything is going well)
299	女 (Female)	61或以上 (61 or above)	本科學歷及或以上 (Bachelor degree or above)	未婚 (Unmarried)	滿意 (Satisfied)	20000-30000澳門元 (mop)	有 (Yes)	有 (Yes)	北京 (Beijing)	能集中 (Can't concentrate)	沒有過 (No)	完全沒有用 (Totally useless)	沒有 (No, I don't have)	和平時一樣 (As usual)	完全不能 (I totally can't)	不能 (Can't)	不能 (Can't)	不覺得 (I don't think that)	沒有 (No, I have not)	沒有覺得 (I don't think that)	和平時一樣 (As usual)
300	女 (Female)	46-60	大專學歷 (College degree)	離婚 (Divorced)	不滿意 (Unsatisfied)	20000-30000澳門元 (mop)	有 (Yes)	有 (Yes)	北京 (Beijing)	和平時一樣 (As usual)	有過 (Yes)	完全沒有用 (Totally useless)	沒有 (No, I don't have)	和平時一樣 (As usual)	和平時一樣 (As usual)	能 (Can)	完全不能 (Totally can't)	和平時一樣 (As usual)	沒有 (No, I have not)	和平時一樣 (As usual)	不順利 (It's not going well)
301	男 (Male)	18-25	大專學歷 (College degree)	已婚 (Married)	不滿意 (Unsatisfied)	10000-20000澳門元 (mop)	有 (Yes)	沒有 (No)	北京 (Beijing)	和平時一樣 (As usual)	有過 (Yes)	沒有用 (Useless)	有 (Yes, I have)	不緊張 (Not nervous)	和平時一樣 (As usual)	能 (Can)	能 (Can)	不覺得 (I don't think that)	和平時一樣 (As usual)	沒有覺得 (I don't think that)	完全不順利 (It's not going well at all)
302	男 (Male)	18-25	本科學歷及或以上 (Bachelor degree or above)	未婚 (Unmarried)	滿意 (Satisfied)	20000-30000澳門元 (mop)	有 (Yes)	有 (Yes)	北京 (Beijing)	完全不能集中 (Totally can't concentrate)	和平時一樣 (As usual)	完全沒有用 (Totally useless)	沒有 (No, I don't have)	和平時一樣 (As usual)	能 (No, I can)	不能 (Can't)	不能 (Can't)	覺得 (I think that)	沒有 (No, I have not)	沒有覺得 (I don't think that)	不順利 (It's not going well)
303	男 (Male)	61或以上 (61 or above)	本科學歷及或以上 (Bachelor degree or above)	已婚 (Married)	滿意 (Satisfied)	10000-20000澳門元 (mop)	有 (Yes)	有 (Yes)	北京 (Beijing)	能集中 (Can't concentrate)	和平時一樣 (As usual)	和平時一樣 (As usual)	有 (Yes, I have)	不緊張 (Not nervous)	和平時一樣 (As usual)	不能 (Can't)	不能 (Can't)	覺得 (I think that)	和平時一樣 (As usual)	總是覺得 (I always think that)	和平時一樣 (As usual)
304	男 (Male)	61或以上 (61 or above)	大專學歷 (College degree)	已婚 (Married)	不滿意 (Unsatisfied)	30000或以上澳門元 (mop)	有 (Yes)	有 (Yes)	北京 (Beijing)	能集中 (Can't concentrate)	有過 (Yes)	沒有用 (Useless)	完全沒有 (Not at all)	不緊張 (Not nervous)	完全不能 (I totally can't)	完全不能 (Totally can't)	不能 (Can't)	和平時一樣 (As usual)	沒有 (No, I have not)	總是覺得 (I always think that)	完全不順利 (It's not going well at all)
305	男 (Male)	18-25	大專學歷 (College degree)	未婚 (Unmarried)	滿意 (Satisfied)	30000或以上澳門元 (mop)	有 (Yes)	沒有 (No)	北京 (Beijing)	能集中 (Can concentrate)	和平時一樣 (As usual)	完全沒有用 (Totally useless)	有 (Yes, I have)	和平時一樣 (As usual)	和平時一樣 (As usual)	能 (Can)	完全不能 (Totally can't)	和平時一樣 (As usual)	和平時一樣 (As usual)	沒有覺得 (I don't think that)	完全不順利 (It's not going well at all)
306	女 (Female)	26-45	大專學歷 (College degree)	已婚 (Married)	滿意 (Satisfied)	20000-30000澳門元 (mop)	有 (Yes)	有 (Yes)	北京 (Beijing)	能集中 (Can't concentrate)	和平時一樣 (As usual)	沒有用 (Useless)	完全沒有 (Not at all)	和平時一樣 (As usual)	不能 (Yes, I can't)	不能 (Can't)	不能 (Can't)	覺得 (I think that)	和平時一樣 (As usual)	覺得 (I think that)	完全不順利 (It's not going well at all)
308	男 (Male)	61或以上 (61 or above)	本科學歷及或以上 (Bachelor degree or above)	離婚 (Divorced)	不滿意 (Unsatisfied)	10000澳門元或以下 (mop)	有 (Yes)	沒有 (No)	北京 (Beijing)	能集中 (Can't concentrate)	沒有過 (No)	沒有用 (Useless)	有 (Yes, I have)	不緊張 (Not nervous)	能 (No, I can)	和平時一樣 (As usual)	完全不能 (Totally can't)	和平時一樣 (As usual)	失去 (Yes, I have lost)	和平時一樣 (As usual)	不順利 (It's not going well)
309	男 (Male)	26-45	大專學歷 (College degree)	離婚 (Divorced)	不滿意 (Unsatisfied)	20000-30000澳門元 (mop)	有 (Yes)	沒有 (No)	北京 (Beijing)	和平時一樣 (As usual)	有過 (Yes)	沒有用 (Useless)	有 (Yes, I have)	不緊張 (Not nervous)	和平時一樣 (As usual)	完全不能 (Totally can't)	不能 (Can't)	和平時一樣 (As usual)	沒有 (No, I have not)	和平時一樣 (As usual)	和平時一樣 (As usual)
310	男 (Male)	61或以上 (61 or above)	本科學歷及或以上 (Bachelor degree or above)	未婚 (Unmarried)	滿意 (Satisfied)	30000或以上澳門元 (mop)	有 (Yes)	沒有 (No)	北京 (Beijing)	和平時一樣 (As usual)	和平時一樣 (As usual)	沒有用 (Useless)	和平時一樣 (As usual)	不緊張 (Not nervous)	和平時一樣 (As usual)	不能 (Can't)	能 (Can)	覺得 (I think that)	失去 (Yes, I have lost)	總是覺得 (I always think that)	和平時一樣 (As usual)
311	男 (Male)	61或以上 (61 or above)	大專學歷 (College degree)	喪偶 (Widowed)	不滿意 (Unsatisfied)	10000-20000澳門元 (mop)	有 (Yes)	有 (Yes)	北京 (Beijing)	能集中 (Can't concentrate)	和平時一樣 (As usual)	完全沒有用 (Totally useless)	完全沒有 (Not at all)	和平時一樣 (As usual)	和平時一樣 (As usual)	不能 (Can't)	能 (Can)	覺得 (I think that)	和平時一樣 (As usual)	和平時一樣 (As usual)	完全不順利 (It's not going well at all)
312	男 (Male)	18-25	大專學歷 (College degree)	未婚 (Unmarried)	滿意 (Satisfied)	30000或以上澳門元 (mop)	有 (Yes)	有 (Yes)	北京 (Beijing)	完全不能集中 (Totally can't concentrate)	沒有過 (No)	和平時一樣 (As usual)	和平時一樣 (As usual)	不緊張 (Not nervous)	完全不能 (I totally can't)	不能 (Can't)	和平時一樣 (As usual)	覺得 (I think that)	沒有 (No, I have not)	總是覺得 (I always think that)	完全不順利 (It's not going well at all)
313	男 (Male)	61或以上 (61 or above)	本科學歷及或以上 (Bachelor degree or above)	離婚 (Divorced)	滿意 (Satisfied)	30000或以上澳門元 (mop)	有 (Yes)	有 (Yes)	北京 (Beijing)	能集中 (Can't concentrate)	總這樣 (Always)	和平時一樣 (As usual)	完全沒有 (Not at all)	和平時一樣 (As usual)	完全不能 (I totally can't)	和平時一樣 (As usual)	不能 (Can't)	不覺得 (I don't think that)	沒有 (No, I have not)	和平時一樣 (As usual)	完全不順利 (It's not going well at all)
314	男 (Male)	18-25	大專學歷 (College degree)	已婚 (Married)	滿意 (Satisfied)	10000-20000澳門元 (mop)	有 (Yes)	有 (Yes)	北京 (Beijing)	完全不能集中 (Totally can't concentrate)	沒有過 (No)	有用 (Useful)	和平時一樣 (As usual)	和平時一樣 (As usual)	和平時一樣 (As usual)	不能 (Can't)	和平時一樣 (As usual)	總是覺得 (I always think that)	完全失去 (Yes, I have totally lost)	沒有覺得 (I don't think that)	完全不順利 (It's not going well at all)
315	男 (Male)	18-25	本科學歷及或以上 (Bachelor degree or above)	已婚 (Married)	滿意 (Satisfied)	20000-30000澳門元 (mop)	有 (Yes)	有 (Yes)	北京 (Beijing)	完全不能集中 (Totally can't concentrate)	沒有過 (No)	沒有用 (Useless)	沒有 (No, I don't have)	和平時一樣 (As usual)	完全不能 (I totally can't)	不能 (Can't)	能 (Can)	覺得 (I think that)	和平時一樣 (As usual)	總是覺得 (I always think that)	不順利 (It's not going well)
316	女 (Female)	26-45	本科學歷及或以上 (Bachelor degree or above)	已婚 (Married)	滿意 (Satisfied)	30000或以上澳門元 (mop)	有 (Yes)	沒有 (No)	北京 (Beijing)	能集中 (Can't concentrate)	有過 (Yes)	和平時一樣 (As usual)	沒有 (No, I don't have)	非常緊張 (Very nervous)	能 (No, I can)	完全不能 (Totally can't)	和平時一樣 (As usual)	和平時一樣 (As usual)	沒有 (No, I have not)	和平時一樣 (As usual)	完全不順利 (It's not going well at all)
318	女 (Female)	18-25	大專學歷 (College degree)	未婚 (Unmarried)	不滿意 (Unsatisfied)	10000-20000澳門元 (mop)	有 (Yes)	有 (Yes)	北京 (Beijing)	完全不能集中 (Totally can't concentrate)	和平時一樣 (As usual)	沒有用 (Useless)	完全沒有 (Not at all)	不緊張 (Not nervous)	能 (No, I can)	完全不能 (Totally can't)	和平時一樣 (As usual)	覺得 (I think that)	和平時一樣 (As usual)	沒有覺得 (I don't think that)	完全不順利 (It's not going well at all)
319	女 (Female)	26-45	本科學歷及或以上 (Bachelor degree or above)	未婚 (Unmarried)	滿意 (Satisfied)	20000-30000澳門元 (mop)	有 (Yes)	沒有 (No)	北京 (Beijing)	能集中 (Can concentrate)	和平時一樣 (As usual)	完全沒有用 (Totally useless)	完全沒有 (Not at all)	和平時一樣 (As usual)	和平時一樣 (As usual)	和平時一樣 (As usual)	完全不能 (Totally can't)	不覺得 (I don't think that)	沒有 (No, I have not)	覺得 (I think that)	和平時一樣 (As usual)
320	男 (Male)	61或以上 (61 or above)	本科學歷及或以上 (Bachelor degree or above)	已婚 (Married)	滿意 (Satisfied)	30000或以上澳門元 (mop)	有 (Yes)	有 (Yes)	北京 (Beijing)	完全不能集中 (Totally can't concentrate)	沒有過 (No)	沒有用 (Useless)	沒有 (No, I don't have)	和平時一樣 (As usual)	能 (No, I can)	完全不能 (Totally can't)	不能 (Can't)	覺得 (I think that)	和平時一樣 (As usual)	和平時一樣 (As usual)	不順利 (It's not going well)
321	男 (Male)	18-25	大專學歷 (College degree)	已婚 (Married)	滿意 (Satisfied)	20000-30000澳門元 (mop)	有 (Yes)	有 (Yes)	北京 (Beijing)	能集中 (Can't concentrate)	總這樣 (Always)	沒有用 (Useless)	完全沒有 (Not at all)	和平時一樣 (As usual)	和平時一樣 (As usual)	完全不能 (Totally can't)	不能 (Can't)	覺得 (I think that)	和平時一樣 (As usual)	總是覺得 (I always think that)	順利 (everything is going well)
322	男 (Male)	61或以上 (61 or above)	本科學歷及或以上 (Bachelor degree or above)	喪偶 (Widowed)	不滿意 (Unsatisfied)	10000澳門元或以下 (mop)	有 (Yes)	有 (Yes)	北京 (Beijing)	完全不能集中 (Totally can't concentrate)	總這樣 (Always)	完全沒有用 (Totally useless)	完全沒有 (Not at all)	和平時一樣 (As usual)	能 (No, I can)	和平時一樣 (As usual)	不能 (Can't)	覺得 (I think that)	和平時一樣 (As usual)	總是覺得 (I always think that)	不順利 (It's not going well)
323	男 (Male)	61或以上 (61 or above)	大專學歷 (College degree)	未婚 (Unmarried)	不滿意 (Unsatisfied)	10000-20000澳門元 (mop)	有 (Yes)	沒有 (No)	北京 (Beijing)	能集中 (Can concentrate)	有過 (Yes)	完全沒有用 (Totally useless)	完全沒有 (Not at all)	和平時一樣 (As usual)	和平時一樣 (As usual)	能 (Can)	能 (Can)	和平時一樣 (As usual)	和平時一樣 (As usual)	覺得 (I think that)	和平時一樣 (As usual)
324	女 (Female)	61或以上 (61 or above)	初中學歷或以下 (Junior high school degree or below)	未婚 (Unmarried)	不滿意 (Unsatisfied)	10000-20000澳門元 (mop)	有 (Yes)	沒有 (No)	北京 (Beijing)	能集中 (Can concentrate)	有過 (Yes)	沒有用 (Useless)	和平時一樣 (As usual)	和平時一樣 (As usual)	能 (No, I can)	不能 (Can't)	不能 (Can't)	覺得 (I think that)	沒有 (No, I have not)	和平時一樣 (As usual)	完全不順利 (It's not going well at all)
325	男 (Male)	26-45	大專學歷 (College degree)	已婚 (Married)	滿意 (Satisfied)	20000-30000澳門元 (mop)	有 (Yes)	有 (Yes)	北京 (Beijing)	能集中 (Can concentrate)	沒有過 (No)	沒有用 (Useless)	完全沒有 (Not at all)	和平時一樣 (As usual)	能 (No, I can)	完全不能 (Totally can't)	和平時一樣 (As usual)	總是覺得 (I always think that)	和平時一樣 (As usual)	和平時一樣 (As usual)	順利 (everything is going well)
326	女 (Female)	61或以上 (61 or above)	大專學歷 (College degree)	已婚 (Married)	不滿意 (Unsatisfied)	20000-30000澳門元 (mop)	有 (Yes)	沒有 (No)	北京 (Beijing)	完全不能集中 (Totally can't concentrate)	和平時一樣 (As usual)	沒有用 (Useless)	和平時一樣 (As usual)	和平時一樣 (As usual)	和平時一樣 (As usual)	能 (Can)	不能 (Can't)	和平時一樣 (As usual)	完全失去 (Yes, I have totally lost)	沒有覺得 (I don't think that)	不順利 (It's not going well)
327	女 (Female)	61或以上 (61 or above)	初中學歷或以下 (Junior high school degree or below)	離婚 (Divorced)	不滿意 (Unsatisfied)	10000澳門元或以下 (mop)	有 (Yes)	沒有 (No)	北京 (Beijing)	能集中 (Can concentrate)	沒有過 (No)	和平時一樣 (As usual)	完全沒有 (Not at all)	和平時一樣 (As usual)	能 (No, I can)	不能 (Can't)	完全不能 (Totally can't)	覺得 (I think that)	沒有 (No, I have not)	沒有覺得 (I don't think that)	不順利 (It's not going well)
328	女 (Female)	18-25	大專學歷 (College degree)	已婚 (Married)	滿意 (Satisfied)	20000-30000澳門元 (mop)	有 (Yes)	沒有 (No)	北京 (Beijing)	能集中 (Can't concentrate)	沒有過 (No)	和平時一樣 (As usual)	沒有 (No, I don't have)	不緊張 (Not nervous)	能 (No, I can)	能 (Can)	不能 (Can't)	覺得 (I think that)	沒有 (No, I have not)	和平時一樣 (As usual)	不順利 (It's not going well)
329	女 (Female)	46-60	本科學歷及或以上 (Bachelor degree or above)	已婚 (Married)	滿意 (Satisfied)	30000或以上澳門元 (mop)	有 (Yes)	有 (Yes)	北京 (Beijing)	能集中 (Can't concentrate)	沒有過 (No)	沒有用 (Useless)	完全沒有 (Not at all)	不緊張 (Not nervous)	完全不能 (I totally can't)	不能 (Can't)	和平時一樣 (As usual)	覺得 (I think that)	沒有 (No, I have not)	總是覺得 (I always think that)	完全不順利 (It's not going well at all)
330	女 (Female)	26-45	高中學歷包括職高、中專、高技 (High school degree)	離婚 (Divorced)	不滿意 (Unsatisfied)	10000澳門元或以下 (mop)	有 (Yes)	有 (Yes)	北京 (Beijing)	能集中 (Can't concentrate)	總這樣 (Always)	和平時一樣 (As usual)	沒有 (No, I don't have)	非常緊張 (Very nervous)	和平時一樣 (As usual)	完全不能 (Totally can't)	不能 (Can't)	覺得 (I think that)	沒有 (No, I have not)	和平時一樣 (As usual)	不順利 (It's not going well)
331	男 (Male)	18-25	大專學歷 (College degree)	已婚 (Married)	不滿意 (Unsatisfied)	10000-20000澳門元 (mop)	有 (Yes)	有 (Yes)	北京 (Beijing)	和平時一樣 (As usual)	和平時一樣 (As usual)	和平時一樣 (As usual)	和平時一樣 (As usual)	和平時一樣 (As usual)	和平時一樣 (As usual)	完全不能 (Totally can't)	不能 (Can't)	覺得 (I think that)	沒有 (No, I have not)	總是覺得 (I always think that)	和平時一樣 (As usual)
332	女 (Female)	61或以上 (61 or above)	大專學歷 (College degree)	離婚 (Divorced)	滿意 (Satisfied)	30000或以上澳門元 (mop)	有 (Yes)	有 (Yes)	北京 (Beijing)	完全不能集中 (Totally can't concentrate)	沒有過 (No)	完全沒有用 (Totally useless)	沒有 (No, I don't have)	和平時一樣 (As usual)	不能 (Yes, I can't)	完全不能 (Totally can't)	和平時一樣 (As usual)	不覺得 (I don't think that)	沒有 (No, I have not)	總是覺得 (I always think that)	順利 (everything is going well)
333	女 (Female)	26-45	大專學歷 (College degree)	已婚 (Married)	滿意 (Satisfied)	10000-20000澳門元 (mop)	有 (Yes)	有 (Yes)	北京 (Beijing)	完全不能集中 (Totally can't concentrate)	總這樣 (Always)	完全沒有用 (Totally useless)	有 (Yes, I have)	不緊張 (Not nervous)	和平時一樣 (As usual)	完全不能 (Totally can't)	和平時一樣 (As usual)	和平時一樣 (As usual)	和平時一樣 (As usual)	總是覺得 (I always think that)	完全不順利 (It's not going well at all)
334	男 (Male)	61或以上 (61 or above)	本科學歷及或以上 (Bachelor degree or above)	離婚 (Divorced)	滿意 (Satisfied)	20000-30000澳門元 (mop)	有 (Yes)	有 (Yes)	北京 (Beijing)	完全不能集中 (Totally can't concentrate)	沒有過 (No)	沒有用 (Useless)	有 (Yes, I have)	和平時一樣 (As usual)	能 (No, I can)	不能 (Can't)	完全不能 (Totally can't)	不覺得 (I don't think that)	和平時一樣 (As usual)	總是覺得 (I always think that)	順利 (everything is going well)
335	男 (Male)	46-60	本科學歷及或以上 (Bachelor degree or above)	已婚 (Married)	滿意 (Satisfied)	30000或以上澳門元 (mop)	有 (Yes)	沒有 (No)	北京 (Beijing)	完全不能集中 (Totally can't concentrate)	和平時一樣 (As usual)	完全沒有用 (Totally useless)	有 (Yes, I have)	和平時一樣 (As usual)	能 (No, I can)	能 (Can)	完全不能 (Totally can't)	不覺得 (I don't think that)	和平時一樣 (As usual)	和平時一樣 (As usual)	不順利 (It's not going well)
336	女 (Female)	26-45	本科學歷及或以上 (Bachelor degree or above)	未婚 (Unmarried)	不滿意 (Unsatisfied)	10000-20000澳門元 (mop)	有 (Yes)	有 (Yes)	北京 (Beijing)	能集中 (Can't concentrate)	和平時一樣 (As usual)	沒有用 (Useless)	沒有 (No, I don't have)	和平時一樣 (As usual)	不能 (Yes, I can't)	不能 (Can't)	完全不能 (Totally can't)	覺得 (I think that)	和平時一樣 (As usual)	和平時一樣 (As usual)	完全不順利 (It's not going well at all)
337	男 (Male)	46-60	大專學歷 (College degree)	已婚 (Married)	不滿意 (Unsatisfied)	10000-20000澳門元 (mop)	有 (Yes)	沒有 (No)	北京 (Beijing)	能集中 (Can't concentrate)	沒有過 (No)	完全沒有用 (Totally useless)	有 (Yes, I have)	和平時一樣 (As usual)	和平時一樣 (As usual)	完全不能 (Totally can't)	完全不能 (Totally can't)	和平時一樣 (As usual)	和平時一樣 (As usual)	和平時一樣 (As usual)	和平時一樣 (As usual)
338	男 (Male)	61或以上 (61 or above)	大專學歷 (College degree)	未婚 (Unmarried)	滿意 (Satisfied)	30000或以上澳門元 (mop)	有 (Yes)	有 (Yes)	北京 (Beijing)	能集中 (Can't concentrate)	和平時一樣 (As usual)	沒有用 (Useless)	沒有 (No, I don't have)	不緊張 (Not nervous)	和平時一樣 (As usual)	完全不能 (Totally can't)	不能 (Can't)	總是覺得 (I always think that)	完全失去 (Yes, I have totally lost)	總是覺得 (I always think that)	完全不順利 (It's not going well at all)
339	男 (Male)	18-25	本科學歷及或以上 (Bachelor degree or above)	未婚 (Unmarried)	不滿意 (Unsatisfied)	10000澳門元或以下 (mop)	有 (Yes)	沒有 (No)	北京 (Beijing)	能集中 (Can concentrate)	和平時一樣 (As usual)	完全沒有用 (Totally useless)	沒有 (No, I don't have)	和平時一樣 (As usual)	不能 (Yes, I can't)	完全不能 (Totally can't)	不能 (Can't)	不覺得 (I don't think that)	和平時一樣 (As usual)	和平時一樣 (As usual)	完全不順利 (It's not going well at all)
340	男 (Male)	61或以上 (61 or above)	大專學歷 (College degree)	離婚 (Divorced)	滿意 (Satisfied)	20000-30000澳門元 (mop)	有 (Yes)	有 (Yes)	北京 (Beijing)	能集中 (Can't concentrate)	和平時一樣 (As usual)	沒有用 (Useless)	沒有 (No, I don't have)	和平時一樣 (As usual)	能 (No, I can)	不能 (Can't)	和平時一樣 (As usual)	覺得 (I think that)	完全失去 (Yes, I have totally lost)	沒有覺得 (I don't think that)	完全不順利 (It's not going well at all)
341	男 (Male)	18-25	大專學歷 (College degree)	未婚 (Unmarried)	滿意 (Satisfied)	30000或以上澳門元 (mop)	有 (Yes)	有 (Yes)	北京 (Beijing)	能集中 (Can't concentrate)	有過 (Yes)	完全沒有用 (Totally useless)	沒有 (No, I don't have)	和平時一樣 (As usual)	不能 (Yes, I can't)	和平時一樣 (As usual)	不能 (Can't)	覺得 (I think that)	完全失去 (Yes, I have totally lost)	總是覺得 (I always think that)	不順利 (It's not going well)
342	男 (Male)	46-60	大專學歷 (College degree)	離婚 (Divorced)	滿意 (Satisfied)	10000-20000澳門元 (mop)	有 (Yes)	有 (Yes)	北京 (Beijing)	能集中 (Can't concentrate)	沒有過 (No)	完全沒有用 (Totally useless)	沒有 (No, I don't have)	不緊張 (Not nervous)	和平時一樣 (As usual)	和平時一樣 (As usual)	不能 (Can't)	和平時一樣 (As usual)	和平時一樣 (As usual)	覺得 (I think that)	不順利 (It's not going well)
344	男 (Male)	18-25	大專學歷 (College degree)	已婚 (Married)	滿意 (Satisfied)	20000-30000澳門元 (mop)	有 (Yes)	沒有 (No)	北京 (Beijing)	能集中 (Can concentrate)	和平時一樣 (As usual)	沒有用 (Useless)	和平時一樣 (As usual)	和平時一樣 (As usual)	能 (No, I can)	完全不能 (Totally can't)	能 (Can)	覺得 (I think that)	和平時一樣 (As usual)	和平時一樣 (As usual)	和平時一樣 (As usual)
345	男 (Male)	26-45	本科學歷及或以上 (Bachelor degree or above)	未婚 (Unmarried)	滿意 (Satisfied)	30000或以上澳門元 (mop)	有 (Yes)	有 (Yes)	北京 (Beijing)	能集中 (Can't concentrate)	有過 (Yes)	完全沒有用 (Totally useless)	有 (Yes, I have)	和平時一樣 (As usual)	能 (No, I can)	不能 (Can't)	和平時一樣 (As usual)	覺得 (I think that)	完全失去 (Yes, I have totally lost)	沒有覺得 (I don't think that)	不順利 (It's not going well)
346	女 (Female)	26-45	大專學歷 (College degree)	已婚 (Married)	不滿意 (Unsatisfied)	10000-20000澳門元 (mop)	有 (Yes)	有 (Yes)	北京 (Beijing)	完全不能集中 (Totally can't concentrate)	和平時一樣 (As usual)	完全沒有用 (Totally useless)	和平時一樣 (As usual)	和平時一樣 (As usual)	能 (No, I can)	完全不能 (Totally can't)	不能 (Can't)	覺得 (I think that)	和平時一樣 (As usual)	總是覺得 (I always think that)	不順利 (It's not going well)
347	女 (Female)	26-45	大專學歷 (College degree)	未婚 (Unmarried)	滿意 (Satisfied)	20000-30000澳門元 (mop)	有 (Yes)	有 (Yes)	北京 (Beijing)	完全不能集中 (Totally can't concentrate)	和平時一樣 (As usual)	沒有用 (Useless)	完全沒有 (Not at all)	不緊張 (Not nervous)	完全不能 (I totally can't)	能 (Can)	和平時一樣 (As usual)	覺得 (I think that)	失去 (Yes, I have lost)	覺得 (I think that)	順利 (everything is going well)
348	男 (Male)	61或以上 (61 or above)	本科學歷及或以上 (Bachelor degree or above)	已婚 (Married)	不滿意 (Unsatisfied)	10000-20000澳門元 (mop)	有 (Yes)	有 (Yes)	北京 (Beijing)	能集中 (Can't concentrate)	沒有過 (No)	和平時一樣 (As usual)	沒有 (No, I don't have)	和平時一樣 (As usual)	不能 (Yes, I can't)	不能 (Can't)	不能 (Can't)	覺得 (I think that)	沒有 (No, I have not)	總是覺得 (I always think that)	和平時一樣 (As usual)
349	女 (Female)	61或以上 (61 or above)	大專學歷 (College degree)	已婚 (Married)	滿意 (Satisfied)	20000-30000澳門元 (mop)	有 (Yes)	沒有 (No)	北京 (Beijing)	能集中 (Can't concentrate)	和平時一樣 (As usual)	和平時一樣 (As usual)	沒有 (No, I don't have)	和平時一樣 (As usual)	完全不能 (I totally can't)	能 (Can)	完全不能 (Totally can't)	不覺得 (I don't think that)	沒有 (No, I have not)	覺得 (I think that)	不順利 (It's not going well)
350	男 (Male)	26-45	大專學歷 (College degree)	未婚 (Unmarried)	滿意 (Satisfied)	10000-20000澳門元 (mop)	有 (Yes)	有 (Yes)	北京 (Beijing)	能集中 (Can't concentrate)	沒有過 (No)	沒有用 (Useless)	沒有 (No, I don't have)	和平時一樣 (As usual)	和平時一樣 (As usual)	和平時一樣 (As usual)	不能 (Can't)	和平時一樣 (As usual)	和平時一樣 (As usual)	和平時一樣 (As usual)	不順利 (It's not going well)
351	女 (Female)	46-60	大專學歷 (College degree)	已婚 (Married)	滿意 (Satisfied)	30000或以上澳門元 (mop)	有 (Yes)	有 (Yes)	北京 (Beijing)	和平時一樣 (As usual)	和平時一樣 (As usual)	沒有用 (Useless)	沒有 (No, I don't have)	和平時一樣 (As usual)	能 (No, I can)	和平時一樣 (As usual)	和平時一樣 (As usual)	和平時一樣 (As usual)	完全失去 (Yes, I have totally lost)	總是覺得 (I always think that)	完全不順利 (It's not going well at all)
352	女 (Female)	26-45	本科學歷及或以上 (Bachelor degree or above)	未婚 (Unmarried)	滿意 (Satisfied)	20000-30000澳門元 (mop)	有 (Yes)	有 (Yes)	北京 (Beijing)	能集中 (Can't concentrate)	和平時一樣 (As usual)	完全沒有用 (Totally useless)	完全沒有 (Not at all)	不緊張 (Not nervous)	不能 (Yes, I can't)	完全不能 (Totally can't)	能 (Can)	覺得 (I think that)	沒有 (No, I have not)	沒有覺得 (I don't think that)	和平時一樣 (As usual)
353	男 (Male)	61或以上 (61 or above)	大專學歷 (College degree)	已婚 (Married)	不滿意 (Unsatisfied)	10000-20000澳門元 (mop)	有 (Yes)	有 (Yes)	北京 (Beijing)	能集中 (Can concentrate)	沒有過 (No)	和平時一樣 (As usual)	完全沒有 (Not at all)	不緊張 (Not nervous)	和平時一樣 (As usual)	不能 (Can't)	不能 (Can't)	覺得 (I think that)	和平時一樣 (As usual)	總是覺得 (I always think that)	順利 (everything is going well)
354	男 (Male)	18-25	大專學歷 (College degree)	未婚 (Unmarried)	滿意 (Satisfied)	30000或以上澳門元 (mop)	有 (Yes)	有 (Yes)	北京 (Beijing)	完全不能集中 (Totally can't concentrate)	沒有過 (No)	沒有用 (Useless)	和平時一樣 (As usual)	不緊張 (Not nervous)	能 (No, I can)	不能 (Can't)	完全不能 (Totally can't)	覺得 (I think that)	完全失去 (Yes, I have totally lost)	覺得 (I think that)	和平時一樣 (As usual)
355	男 (Male)	26-45	高中學歷包括職高、中專、高技 (High school degree)	未婚 (Unmarried)	滿意 (Satisfied)	20000-30000澳門元 (mop)	有 (Yes)	沒有 (No)	北京 (Beijing)	能集中 (Can concentrate)	沒有過 (No)	完全沒有用 (Totally useless)	完全沒有 (Not at all)	和平時一樣 (As usual)	不能 (Yes, I can't)	完全不能 (Totally can't)	不能 (Can't)	和平時一樣 (As usual)	沒有 (No, I have not)	總是覺得 (I always think that)	完全不順利 (It's not going well at all)
356	男 (Male)	18-25	大專學歷 (College degree)	已婚 (Married)	不滿意 (Unsatisfied)	10000-20000澳門元 (mop)	有 (Yes)	沒有 (No)	北京 (Beijing)	能集中 (Can't concentrate)	沒有過 (No)	完全沒有用 (Totally useless)	沒有 (No, I don't have)	非常緊張 (Very nervous)	能 (No, I can)	完全不能 (Totally can't)	能 (Can)	不覺得 (I don't think that)	沒有 (No, I have not)	和平時一樣 (As usual)	和平時一樣 (As usual)
357	男 (Male)	26-45	本科學歷及或以上 (Bachelor degree or above)	已婚 (Married)	不滿意 (Unsatisfied)	10000澳門元或以下 (mop)	有 (Yes)	有 (Yes)	北京 (Beijing)	完全不能集中 (Totally can't concentrate)	有過 (Yes)	沒有用 (Useless)	完全沒有 (Not at all)	不緊張 (Not nervous)	和平時一樣 (As usual)	完全不能 (Totally can't)	不能 (Can't)	覺得 (I think that)	和平時一樣 (As usual)	總是覺得 (I always think that)	不順利 (It's not going well)
358	男 (Male)	61或以上 (61 or above)	大專學歷 (College degree)	已婚 (Married)	滿意 (Satisfied)	30000或以上澳門元 (mop)	有 (Yes)	沒有 (No)	北京 (Beijing)	能集中 (Can concentrate)	沒有過 (No)	和平時一樣 (As usual)	沒有 (No, I do not have)	緊張 (Nervous)	不能 (Yes, I can not)	和平時一樣 (As usual)	不能 (Can not)	和平時一樣 (As usual)	和平時一樣 (As usual)	沒有覺得 (I do not think that)	和平時一樣 (As usual)
359	男 (Male)	61或以上 (61 or above)	大專學歷 (College degree)	已婚 (Married)	滿意 (Satisfied)	30000或以上澳門元 (mop)	有 (Yes)	沒有 (No)	北京 (Beijing)	能集中 (Can concentrate)	沒有過 (No)	完全沒有用 (Totally useless)	沒有 (No, I don't have)	不緊張 (Not nervous)	完全不能 (I totally can't)	不能 (Can't)	能 (Can)	不覺得 (I don't think that)	和平時一樣 (As usual)	覺得 (I think that)	不順利 (It's not going well)
360	女 (Female)	46-60	高中學歷包括職高、中專、高技 (High school degree)	已婚 (Married)	不滿意 (Unsatisfied)	10000澳門元或以下 (mop)	有 (Yes)	有 (Yes)	北京 (Beijing)	能集中 (Can't concentrate)	有過 (Yes)	完全沒有用 (Totally useless)	沒有 (No, I don't have)	不緊張 (Not nervous)	和平時一樣 (As usual)	完全不能 (Totally can't)	不能 (Can't)	覺得 (I think that)	和平時一樣 (As usual)	和平時一樣 (As usual)	不順利 (It's not going well)
362	男 (Male)	26-45	高中學歷包括職高、中專、高技 (High school degree)	已婚 (Married)	不滿意 (Unsatisfied)	10000-20000澳門元 (mop)	有 (Yes)	沒有 (No)	北京 (Beijing)	和平時一樣 (As usual)	和平時一樣 (As usual)	和平時一樣 (As usual)	沒有 (No, I do not have)	緊張 (Nervous)	和平時一樣 (As usual)	能 (Can)	能 (Can)	不覺得 (I do not think that)	和平時一樣 (As usual)	和平時一樣 (As usual)	完全不順利 (It is not going well at all)
363	男 (Male)	26-45	本科學歷及或以上 (Bachelor degree or above)	已婚 (Married)	不滿意 (Unsatisfied)	20000-30000澳門元 (mop)	有 (Yes)	沒有 (No)	北京 (Beijing)	和平時一樣 (As usual)	總這樣 (Always)	完全沒有用 (Totally useless)	完全沒有 (Not at all)	和平時一樣 (As usual)	和平時一樣 (As usual)	不能 (Can't)	完全不能 (Totally can't)	覺得 (I think that)	和平時一樣 (As usual)	沒有覺得 (I don't think that)	和平時一樣 (As usual)
364	女 (Female)	26-45	高中學歷包括職高、中專、高技 (High school degree)	已婚 (Married)	不滿意 (Unsatisfied)	10000-20000澳門元 (mop)	有 (Yes)	沒有 (No)	北京 (Beijing)	和平時一樣 (As usual)	總這樣 (Always)	完全沒有用 (Totally useless)	有 (Yes, I have)	不緊張 (Not nervous)	不能 (Yes, I can't)	完全不能 (Totally can't)	不能 (Can't)	和平時一樣 (As usual)	沒有 (No, I have not)	沒有覺得 (I don't think that)	和平時一樣 (As usual)
365	女 (Female)	18-25	初中學歷或以下 (Junior high school degree or below)	已婚 (Married)	不滿意 (Unsatisfied)	10000澳門元或以下 (mop)	有 (Yes)	有 (Yes)	北京 (Beijing)	和平時一樣 (As usual)	有過 (Yes)	完全沒有用 (Totally useless)	沒有 (No, I don't have)	和平時一樣 (As usual)	完全不能 (I totally can't)	不能 (Can't)	不能 (Can't)	覺得 (I think that)	完全失去 (Yes, I have totally lost)	和平時一樣 (As usual)	和平時一樣 (As usual)
366	女 (Female)	26-45	大專學歷 (College degree)	已婚 (Married)	不滿意 (Unsatisfied)	10000-20000澳門元 (mop)	有 (Yes)	有 (Yes)	北京 (Beijing)	能集中 (Can't concentrate)	總這樣 (Always)	完全沒有用 (Totally useless)	完全沒有 (Not at all)	和平時一樣 (As usual)	和平時一樣 (As usual)	完全不能 (Totally can't)	不能 (Can't)	和平時一樣 (As usual)	完全失去 (Yes, I have totally lost)	總是覺得 (I always think that)	和平時一樣 (As usual)
367	男 (Male)	18-25	大專學歷 (College degree)	離婚 (Divorced)	滿意 (Satisfied)	20000-30000澳門元 (mop)	有 (Yes)	有 (Yes)	北京 (Beijing)	能集中 (Can't concentrate)	總這樣 (Always)	和平時一樣 (As usual)	沒有 (No, I don't have)	和平時一樣 (As usual)	能 (No, I can)	完全不能 (Totally can't)	和平時一樣 (As usual)	不覺得 (I don't think that)	沒有 (No, I have not)	和平時一樣 (As usual)	不順利 (It's not going well)
368	男 (Male)	18-25	大專學歷 (College degree)	未婚 (Unmarried)	不滿意 (Unsatisfied)	20000-30000澳門元 (mop)	有 (Yes)	有 (Yes)	北京 (Beijing)	完全不能集中 (Totally can't concentrate)	有過 (Yes)	沒有用 (Useless)	完全沒有 (Not at all)	不緊張 (Not nervous)	不能 (Yes, I can't)	和平時一樣 (As usual)	完全不能 (Totally can't)	覺得 (I think that)	沒有 (No, I have not)	覺得 (I think that)	不順利 (It's not going well)
369	男 (Male)	46-60	大專學歷 (College degree)	已婚 (Married)	不滿意 (Unsatisfied)	30000或以上澳門元 (mop)	有 (Yes)	有 (Yes)	北京 (Beijing)	和平時一樣 (As usual)	有過 (Yes)	沒有用 (Useless)	沒有 (No, I don't have)	不緊張 (Not nervous)	和平時一樣 (As usual)	完全不能 (Totally can't)	不能 (Can't)	覺得 (I think that)	和平時一樣 (As usual)	和平時一樣 (As usual)	完全不順利 (It's not going well at all)
370	男 (Male)	61或以上 (61 or above)	大專學歷 (College degree)	已婚 (Married)	不滿意 (Unsatisfied)	10000-20000澳門元 (mop)	有 (Yes)	有 (Yes)	北京 (Beijing)	和平時一樣 (As usual)	總這樣 (Always)	和平時一樣 (As usual)	完全沒有 (Not at all)	和平時一樣 (As usual)	和平時一樣 (As usual)	不能 (Can't)	和平時一樣 (As usual)	覺得 (I think that)	和平時一樣 (As usual)	沒有覺得 (I don't think that)	完全不順利 (It's not going well at all)
371	女 (Female)	61或以上 (61 or above)	大專學歷 (College degree)	已婚 (Married)	滿意 (Satisfied)	30000或以上澳門元 (mop)	有 (Yes)	沒有 (No)	北京 (Beijing)	完全不能集中 (Totally can't concentrate)	和平時一樣 (As usual)	和平時一樣 (As usual)	有 (Yes, I have)	緊張 (Nervous)	能 (No, I can)	和平時一樣 (As usual)	完全不能 (Totally can't)	和平時一樣 (As usual)	和平時一樣 (As usual)	和平時一樣 (As usual)	不順利 (It is not going well)
372	女 (Female)	26-45	大專學歷 (College degree)	已婚 (Married)	不滿意 (Unsatisfied)	10000-20000澳門元 (mop)	有 (Yes)	有 (Yes)	北京 (Beijing)	能集中 (Can't concentrate)	有過 (Yes)	和平時一樣 (As usual)	完全沒有 (Not at all)	和平時一樣 (As usual)	完全不能 (I totally can't)	完全不能 (Totally can't)	能 (Can)	和平時一樣 (As usual)	沒有 (No, I have not)	和平時一樣 (As usual)	不順利 (It's not going well)
373	男 (Male)	26-45	大專學歷 (College degree)	未婚 (Unmarried)	滿意 (Satisfied)	20000-30000澳門元 (mop)	有 (Yes)	有 (Yes)	北京 (Beijing)	能集中 (Can't concentrate)	和平時一樣 (As usual)	沒有用 (Useless)	和平時一樣 (As usual)	和平時一樣 (As usual)	完全不能 (I totally can't)	能 (Can)	不能 (Can't)	不覺得 (I don't think that)	沒有 (No, I have not)	總是覺得 (I always think that)	不順利 (It's not going well)
374	男 (Male)	18-25	大專學歷 (College degree)	離婚 (Divorced)	不滿意 (Unsatisfied)	10000-20000澳門元 (mop)	有 (Yes)	有 (Yes)	北京 (Beijing)	能集中 (Can't concentrate)	和平時一樣 (As usual)	完全沒有用 (Totally useless)	完全沒有 (Not at all)	不緊張 (Not nervous)	和平時一樣 (As usual)	完全不能 (Totally can't)	能 (Can)	覺得 (I think that)	沒有 (No, I have not)	總是覺得 (I always think that)	順利 (everything is going well)
375	男 (Male)	61或以上 (61 or above)	大專學歷 (College degree)	已婚 (Married)	不滿意 (Unsatisfied)	10000-20000澳門元 (mop)	有 (Yes)	沒有 (No)	北京 (Beijing)	能集中 (Can concentrate)	總這樣 (Always)	完全沒有用 (Totally useless)	沒有 (No, I don't have)	和平時一樣 (As usual)	和平時一樣 (As usual)	不能 (Can't)	不能 (Can't)	不覺得 (I don't think that)	和平時一樣 (As usual)	和平時一樣 (As usual)	和平時一樣 (As usual)
377	女 (Female)	46-60	本科學歷及或以上 (Bachelor degree or above)	已婚 (Married)	滿意 (Satisfied)	30000或以上澳門元 (mop)	有 (Yes)	有 (Yes)	北京 (Beijing)	能集中 (Can't concentrate)	沒有過 (No)	沒有用 (Useless)	和平時一樣 (As usual)	和平時一樣 (As usual)	和平時一樣 (As usual)	不能 (Can't)	和平時一樣 (As usual)	覺得 (I think that)	沒有 (No, I have not)	覺得 (I think that)	和平時一樣 (As usual)
378	男 (Male)	26-45	高中學歷包括職高、中專、高技 (High school degree)	已婚 (Married)	不滿意 (Unsatisfied)	10000-20000澳門元 (mop)	有 (Yes)	沒有 (No)	北京 (Beijing)	和平時一樣 (As usual)	和平時一樣 (As usual)	和平時一樣 (As usual)	和平時一樣 (As usual)	不緊張 (Not nervous)	能 (No, I can)	完全不能 (Totally can't)	完全不能 (Totally can't)	和平時一樣 (As usual)	失去 (Yes, I have lost)	覺得 (I think that)	完全不順利 (It's not going well at all)
379	男 (Male)	46-60	本科學歷及或以上 (Bachelor degree or above)	未婚 (Unmarried)	滿意 (Satisfied)	20000-30000澳門元 (mop)	有 (Yes)	有 (Yes)	北京 (Beijing)	能集中 (Can't concentrate)	沒有過 (No)	有用 (Useful)	完全沒有 (Not at all)	不緊張 (Not nervous)	不能 (Yes, I can't)	不能 (Can't)	和平時一樣 (As usual)	覺得 (I think that)	沒有 (No, I have not)	總是覺得 (I always think that)	不順利 (It's not going well)
380	男 (Male)	26-45	本科學歷及或以上 (Bachelor degree or above)	已婚 (Married)	滿意 (Satisfied)	30000或以上澳門元 (mop)	有 (Yes)	有 (Yes)	北京 (Beijing)	能集中 (Can't concentrate)	總這樣 (Always)	沒有用 (Useless)	完全沒有 (Not at all)	和平時一樣 (As usual)	能 (No, I can)	完全不能 (Totally can't)	和平時一樣 (As usual)	覺得 (I think that)	和平時一樣 (As usual)	沒有覺得 (I don't think that)	和平時一樣 (As usual)
381	女 (Female)	61或以上 (61 or above)	高中學歷包括職高、中專、高技 (High school degree)	離婚 (Divorced)	滿意 (Satisfied)	30000或以上澳門元 (mop)	有 (Yes)	有 (Yes)	北京 (Beijing)	能集中 (Can't concentrate)	總這樣 (Always)	沒有用 (Useless)	沒有 (No, I don't have)	不緊張 (Not nervous)	不能 (Yes, I can't)	不能 (Can't)	不能 (Can't)	和平時一樣 (As usual)	完全失去 (Yes, I have totally lost)	沒有覺得 (I don't think that)	完全不順利 (It's not going well at all)
382	女 (Female)	26-45	本科學歷及或以上 (Bachelor degree or above)	離婚 (Divorced)	滿意 (Satisfied)	30000或以上澳門元 (mop)	有 (Yes)	有 (Yes)	北京 (Beijing)	完全不能集中 (Totally can't concentrate)	沒有過 (No)	和平時一樣 (As usual)	沒有 (No, I don't have)	和平時一樣 (As usual)	和平時一樣 (As usual)	不能 (Can't)	和平時一樣 (As usual)	覺得 (I think that)	沒有 (No, I have not)	覺得 (I think that)	完全不順利 (It's not going well at all)
383	女 (Female)	46-60	大專學歷 (College degree)	已婚 (Married)	滿意 (Satisfied)	20000-30000澳門元 (mop)	有 (Yes)	有 (Yes)	北京 (Beijing)	完全不能集中 (Totally can't concentrate)	沒有過 (No)	沒有用 (Useless)	完全沒有 (Not at all)	和平時一樣 (As usual)	完全不能 (I totally can't)	完全不能 (Totally can't)	不能 (Can't)	覺得 (I think that)	沒有 (No, I have not)	覺得 (I think that)	完全不順利 (It's not going well at all)
384	男 (Male)	26-45	高中學歷包括職高、中專、高技 (High school degree)	未婚 (Unmarried)	不滿意 (Unsatisfied)	10000澳門元或以下 (mop)	有 (Yes)	有 (Yes)	北京 (Beijing)	能集中 (Can't concentrate)	總這樣 (Always)	沒有用 (Useless)	沒有 (No, I don't have)	不緊張 (Not nervous)	完全不能 (I totally can't)	和平時一樣 (As usual)	和平時一樣 (As usual)	和平時一樣 (As usual)	沒有 (No, I have not)	和平時一樣 (As usual)	不順利 (It's not going well)
385	女 (Female)	46-60	大專學歷 (College degree)	已婚 (Married)	滿意 (Satisfied)	30000或以上澳門元 (mop)	有 (Yes)	沒有 (No)	北京 (Beijing)	和平時一樣 (As usual)	沒有過 (No)	完全沒有用 (Totally useless)	沒有 (No, I don't have)	不緊張 (Not nervous)	能 (No, I can)	能 (Can)	不能 (Can't)	不覺得 (I don't think that)	失去 (Yes, I have lost)	和平時一樣 (As usual)	不順利 (It's not going well)
386	男 (Male)	46-60	大專學歷 (College degree)	已婚 (Married)	不滿意 (Unsatisfied)	10000-20000澳門元 (mop)	有 (Yes)	有 (Yes)	北京 (Beijing)	能集中 (Can't concentrate)	沒有過 (No)	沒有用 (Useless)	完全沒有 (Not at all)	和平時一樣 (As usual)	完全不能 (I totally can't)	和平時一樣 (As usual)	完全不能 (Totally can't)	總是覺得 (I always think that)	沒有 (No, I have not)	和平時一樣 (As usual)	不順利 (It's not going well)
387	男 (Male)	18-25	高中學歷包括職高、中專、高技 (High school degree)	喪偶 (Widowed)	不滿意 (Unsatisfied)	10000澳門元或以下 (mop)	有 (Yes)	有 (Yes)	北京 (Beijing)	能集中 (Can't concentrate)	和平時一樣 (As usual)	沒有用 (Useless)	沒有 (No, I don't have)	和平時一樣 (As usual)	和平時一樣 (As usual)	和平時一樣 (As usual)	完全不能 (Totally can't)	不覺得 (I don't think that)	失去 (Yes, I have lost)	總是覺得 (I always think that)	和平時一樣 (As usual)
388	女 (Female)	18-25	大專學歷 (College degree)	離婚 (Divorced)	滿意 (Satisfied)	30000或以上澳門元 (mop)	有 (Yes)	沒有 (No)	北京 (Beijing)	能集中 (Can not concentrate)	和平時一樣 (As usual)	沒有用 (Useless)	沒有 (No, I do not have)	緊張 (Nervous)	能 (No, I can)	能 (Can)	和平時一樣 (As usual)	不覺得 (I do not think that)	沒有 (No, I have not)	和平時一樣 (As usual)	和平時一樣 (As usual)
389	男 (Male)	61或以上 (61 or above)	大專學歷 (College degree)	未婚 (Unmarried)	滿意 (Satisfied)	30000或以上澳門元 (mop)	有 (Yes)	沒有 (No)	北京 (Beijing)	和平時一樣 (As usual)	有過 (Yes)	完全沒有用 (Totally useless)	沒有 (No, I don't have)	和平時一樣 (As usual)	能 (No, I can)	和平時一樣 (As usual)	不能 (Can't)	總是覺得 (I always think that)	和平時一樣 (As usual)	和平時一樣 (As usual)	和平時一樣 (As usual)
390	男 (Male)	61或以上 (61 or above)	本科學歷及或以上 (Bachelor degree or above)	喪偶 (Widowed)	不滿意 (Unsatisfied)	10000澳門元或以下 (mop)	有 (Yes)	沒有 (No)	北京 (Beijing)	能集中 (Can concentrate)	沒有過 (No)	完全沒有用 (Totally useless)	有 (Yes, I have)	不緊張 (Not nervous)	不能 (Yes, I can't)	和平時一樣 (As usual)	完全不能 (Totally can't)	和平時一樣 (As usual)	和平時一樣 (As usual)	沒有覺得 (I don't think that)	和平時一樣 (As usual)
391	男 (Male)	18-25	本科學歷及或以上 (Bachelor degree or above)	已婚 (Married)	滿意 (Satisfied)	20000-30000澳門元 (mop)	有 (Yes)	有 (Yes)	北京 (Beijing)	和平時一樣 (As usual)	有過 (Yes)	完全沒有用 (Totally useless)	完全沒有 (Not at all)	和平時一樣 (As usual)	能 (No, I can)	和平時一樣 (As usual)	不能 (Can't)	總是覺得 (I always think that)	和平時一樣 (As usual)	覺得 (I think that)	不順利 (It's not going well)
392	男 (Male)	18-25	大專學歷 (College degree)	已婚 (Married)	滿意 (Satisfied)	30000或以上澳門元 (mop)	有 (Yes)	沒有 (No)	北京 (Beijing)	和平時一樣 (As usual)	有過 (Yes)	和平時一樣 (As usual)	有 (Yes, I have)	不緊張 (Not nervous)	能 (No, I can)	不能 (Can't)	完全不能 (Totally can't)	和平時一樣 (As usual)	和平時一樣 (As usual)	和平時一樣 (As usual)	不順利 (It's not going well)
393	男 (Male)	18-25	本科學歷及或以上 (Bachelor degree or above)	未婚 (Unmarried)	滿意 (Satisfied)	30000或以上澳門元 (mop)	有 (Yes)	有 (Yes)	北京 (Beijing)	能集中 (Can concentrate)	有過 (Yes)	沒有用 (Useless)	和平時一樣 (As usual)	不緊張 (Not nervous)	能 (No, I can)	完全不能 (Totally can't)	不能 (Can't)	和平時一樣 (As usual)	沒有 (No, I have not)	總是覺得 (I always think that)	不順利 (It's not going well)
394	女 (Female)	18-25	高中學歷包括職高、中專、高技 (High school degree)	未婚 (Unmarried)	不滿意 (Unsatisfied)	10000-20000澳門元 (mop)	有 (Yes)	有 (Yes)	北京 (Beijing)	能集中 (Can't concentrate)	沒有過 (No)	和平時一樣 (As usual)	有 (Yes, I have)	和平時一樣 (As usual)	不能 (Yes, I can't)	和平時一樣 (As usual)	完全不能 (Totally can't)	不覺得 (I don't think that)	沒有 (No, I have not)	總是覺得 (I always think that)	不順利 (It's not going well)
396	男 (Male)	61或以上 (61 or above)	本科學歷及或以上 (Bachelor degree or above)	已婚 (Married)	不滿意 (Unsatisfied)	10000-20000澳門元 (mop)	有 (Yes)	沒有 (No)	北京 (Beijing)	和平時一樣 (As usual)	總這樣 (Always)	和平時一樣 (As usual)	有 (Yes, I have)	和平時一樣 (As usual)	能 (No, I can)	完全不能 (Totally can't)	能 (Can)	不覺得 (I don't think that)	和平時一樣 (As usual)	和平時一樣 (As usual)	和平時一樣 (As usual)
397	男 (Male)	61或以上 (61 or above)	大專學歷 (College degree)	已婚 (Married)	滿意 (Satisfied)	10000-20000澳門元 (mop)	有 (Yes)	沒有 (No)	北京 (Beijing)	能集中 (Can concentrate)	沒有過 (No)	沒有用 (Useless)	有 (Yes, I have)	緊張 (Nervous)	和平時一樣 (As usual)	能 (Can)	能 (Can)	不覺得 (I do not think that)	完全失去 (Yes, I have totally lost)	和平時一樣 (As usual)	不順利 (It is not going well)
398	男 (Male)	61或以上 (61 or above)	大專學歷 (College degree)	已婚 (Married)	不滿意 (Unsatisfied)	20000-30000澳門元 (mop)	有 (Yes)	沒有 (No)	北京 (Beijing)	和平時一樣 (As usual)	沒有過 (No)	完全沒有用 (Totally useless)	沒有 (No, I don't have)	不緊張 (Not nervous)	和平時一樣 (As usual)	和平時一樣 (As usual)	能 (Can)	不覺得 (I don't think that)	和平時一樣 (As usual)	和平時一樣 (As usual)	不順利 (It's not going well)
399	男 (Male)	61或以上 (61 or above)	大專學歷 (College degree)	已婚 (Married)	滿意 (Satisfied)	30000或以上澳門元 (mop)	有 (Yes)	沒有 (No)	北京 (Beijing)	和平時一樣 (As usual)	和平時一樣 (As usual)	完全沒有用 (Totally useless)	有 (Yes, I have)	和平時一樣 (As usual)	和平時一樣 (As usual)	和平時一樣 (As usual)	完全不能 (Totally can't)	和平時一樣 (As usual)	和平時一樣 (As usual)	沒有覺得 (I don't think that)	完全不順利 (It's not going well at all)
400	男 (Male)	46-60	大專學歷 (College degree)	未婚 (Unmarried)	不滿意 (Unsatisfied)	20000-30000澳門元 (mop)	有 (Yes)	有 (Yes)	北京 (Beijing)	能集中 (Can't concentrate)	有過 (Yes)	完全沒有用 (Totally useless)	完全沒有 (Not at all)	不緊張 (Not nervous)	不能 (Yes, I can't)	不能 (Can't)	和平時一樣 (As usual)	不覺得 (I don't think that)	沒有 (No, I have not)	覺得 (I think that)	不順利 (It's not going well)
401	男 (Male)	61或以上 (61 or above)	高中學歷包括職高、中專、高技 (High school degree)	已婚 (Married)	不滿意 (Unsatisfied)	10000澳門元或以下 (mop)	有 (Yes)	有 (Yes)	北京 (Beijing)	完全不能集中 (Totally can't concentrate)	有過 (Yes)	和平時一樣 (As usual)	完全沒有 (Not at all)	和平時一樣 (As usual)	能 (No, I can)	不能 (Can't)	能 (Can)	和平時一樣 (As usual)	沒有 (No, I have not)	覺得 (I think that)	不順利 (It's not going well)
402	女 (Female)	26-45	大專學歷 (College degree)	喪偶 (Widowed)	滿意 (Satisfied)	30000或以上澳門元 (mop)	有 (Yes)	有 (Yes)	北京 (Beijing)	和平時一樣 (As usual)	總這樣 (Always)	完全沒有用 (Totally useless)	沒有 (No, I don't have)	和平時一樣 (As usual)	完全不能 (I totally can't)	不能 (Can't)	不能 (Can't)	覺得 (I think that)	沒有 (No, I have not)	和平時一樣 (As usual)	不順利 (It's not going well)
403	女 (Female)	46-60	高中學歷包括職高、中專、高技 (High school degree)	已婚 (Married)	不滿意 (Unsatisfied)	10000澳門元或以下 (mop)	有 (Yes)	有 (Yes)	北京 (Beijing)	完全不能集中 (Totally can't concentrate)	和平時一樣 (As usual)	完全沒有用 (Totally useless)	沒有 (No, I don't have)	不緊張 (Not nervous)	完全不能 (I totally can't)	完全不能 (Totally can't)	不能 (Can't)	不覺得 (I don't think that)	沒有 (No, I have not)	總是覺得 (I always think that)	完全不順利 (It's not going well at all)
404	女 (Female)	61或以上 (61 or above)	本科學歷及或以上 (Bachelor degree or above)	離婚 (Divorced)	不滿意 (Unsatisfied)	10000-20000澳門元 (mop)	有 (Yes)	沒有 (No)	北京 (Beijing)	和平時一樣 (As usual)	和平時一樣 (As usual)	完全沒有用 (Totally useless)	完全沒有 (Not at all)	和平時一樣 (As usual)	和平時一樣 (As usual)	和平時一樣 (As usual)	能 (Can)	和平時一樣 (As usual)	和平時一樣 (As usual)	和平時一樣 (As usual)	和平時一樣 (As usual)
405	女 (Female)	18-25	本科學歷及或以上 (Bachelor degree or above)	已婚 (Married)	滿意 (Satisfied)	20000-30000澳門元 (mop)	有 (Yes)	有 (Yes)	北京 (Beijing)	完全不能集中 (Totally can't concentrate)	總這樣 (Always)	沒有用 (Useless)	完全沒有 (Not at all)	不緊張 (Not nervous)	完全不能 (I totally can't)	完全不能 (Totally can't)	不能 (Can't)	總是覺得 (I always think that)	和平時一樣 (As usual)	和平時一樣 (As usual)	不順利 (It's not going well)
406	男 (Male)	18-25	高中學歷包括職高、中專、高技 (High school degree)	已婚 (Married)	不滿意 (Unsatisfied)	10000澳門元或以下 (mop)	有 (Yes)	有 (Yes)	北京 (Beijing)	和平時一樣 (As usual)	有過 (Yes)	沒有用 (Useless)	完全沒有 (Not at all)	和平時一樣 (As usual)	能 (No, I can)	不能 (Can't)	能 (Can)	覺得 (I think that)	沒有 (No, I have not)	沒有覺得 (I don't think that)	不順利 (It's not going well)
407	男 (Male)	61或以上 (61 or above)	大專學歷 (College degree)	離婚 (Divorced)	不滿意 (Unsatisfied)	10000-20000澳門元 (mop)	有 (Yes)	有 (Yes)	北京 (Beijing)	能集中 (Can't concentrate)	沒有過 (No)	完全沒有用 (Totally useless)	完全沒有 (Not at all)	和平時一樣 (As usual)	和平時一樣 (As usual)	和平時一樣 (As usual)	不能 (Can't)	覺得 (I think that)	和平時一樣 (As usual)	總是覺得 (I always think that)	完全不順利 (It's not going well at all)
408	女 (Female)	18-25	大專學歷 (College degree)	未婚 (Unmarried)	滿意 (Satisfied)	30000或以上澳門元 (mop)	有 (Yes)	沒有 (No)	北京 (Beijing)	和平時一樣 (As usual)	和平時一樣 (As usual)	和平時一樣 (As usual)	和平時一樣 (As usual)	不緊張 (Not nervous)	完全不能 (I totally can't)	完全不能 (Totally can't)	完全不能 (Totally can't)	和平時一樣 (As usual)	沒有 (No, I have not)	沒有覺得 (I don't think that)	不順利 (It's not going well)
409	男 (Male)	61或以上 (61 or above)	本科學歷及或以上 (Bachelor degree or above)	已婚 (Married)	滿意 (Satisfied)	30000或以上澳門元 (mop)	有 (Yes)	沒有 (No)	北京 (Beijing)	能集中 (Can concentrate)	沒有過 (No)	完全沒有用 (Totally useless)	沒有 (No, I don't have)	和平時一樣 (As usual)	能 (No, I can)	和平時一樣 (As usual)	不能 (Can't)	總是覺得 (I always think that)	和平時一樣 (As usual)	和平時一樣 (As usual)	和平時一樣 (As usual)
410	男 (Male)	61或以上 (61 or above)	高中學歷包括職高、中專、高技 (High school degree)	已婚 (Married)	滿意 (Satisfied)	30000或以上澳門元 (mop)	有 (Yes)	沒有 (No)	北京 (Beijing)	能集中 (Can concentrate)	沒有過 (No)	完全沒有用 (Totally useless)	沒有 (No, I don't have)	和平時一樣 (As usual)	能 (No, I can)	完全不能 (Totally can't)	不能 (Can't)	和平時一樣 (As usual)	和平時一樣 (As usual)	沒有覺得 (I don't think that)	不順利 (It's not going well)
411	男 (Male)	61或以上 (61 or above)	大專學歷 (College degree)	已婚 (Married)	不滿意 (Unsatisfied)	10000-20000澳門元 (mop)	有 (Yes)	有 (Yes)	北京 (Beijing)	完全不能集中 (Totally can't concentrate)	和平時一樣 (As usual)	和平時一樣 (As usual)	沒有 (No, I don't have)	和平時一樣 (As usual)	和平時一樣 (As usual)	完全不能 (Totally can't)	不能 (Can't)	和平時一樣 (As usual)	沒有 (No, I have not)	總是覺得 (I always think that)	不順利 (It's not going well)
412	男 (Male)	46-60	大專學歷 (College degree)	已婚 (Married)	不滿意 (Unsatisfied)	10000-20000澳門元 (mop)	有 (Yes)	沒有 (No)	北京 (Beijing)	能集中 (Can concentrate)	和平時一樣 (As usual)	完全沒有用 (Totally useless)	有 (Yes, I have)	非常緊張 (Very nervous)	能 (No, I can)	完全不能 (Totally can't)	完全不能 (Totally can't)	和平時一樣 (As usual)	沒有 (No, I have not)	覺得 (I think that)	和平時一樣 (As usual)
413	女 (Female)	26-45	本科學歷及或以上 (Bachelor degree or above)	已婚 (Married)	不滿意 (Unsatisfied)	10000澳門元或以下 (mop)	有 (Yes)	沒有 (No)	北京 (Beijing)	完全不能集中 (Totally can't concentrate)	和平時一樣 (As usual)	完全沒有用 (Totally useless)	沒有 (No, I don't have)	非常緊張 (Very nervous)	和平時一樣 (As usual)	能 (Can)	能 (Can)	和平時一樣 (As usual)	和平時一樣 (As usual)	和平時一樣 (As usual)	和平時一樣 (As usual)
414	男 (Male)	61或以上 (61 or above)	初中學歷或以下 (Junior high school degree or below)	未婚 (Unmarried)	滿意 (Satisfied)	30000或以上澳門元 (mop)	有 (Yes)	沒有 (No)	北京 (Beijing)	能集中 (Can't concentrate)	和平時一樣 (As usual)	完全沒有用 (Totally useless)	沒有 (No, I don't have)	和平時一樣 (As usual)	和平時一樣 (As usual)	完全不能 (Totally can't)	完全不能 (Totally can't)	和平時一樣 (As usual)	和平時一樣 (As usual)	和平時一樣 (As usual)	不順利 (It's not going well)
415	男 (Male)	46-60	大專學歷 (College degree)	已婚 (Married)	滿意 (Satisfied)	30000或以上澳門元 (mop)	有 (Yes)	沒有 (No)	北京 (Beijing)	能集中 (Can concentrate)	有過 (Yes)	完全沒有用 (Totally useless)	完全沒有 (Not at all)	不緊張 (Not nervous)	和平時一樣 (As usual)	能 (Can)	完全不能 (Totally can't)	和平時一樣 (As usual)	和平時一樣 (As usual)	沒有覺得 (I don't think that)	完全不順利 (It's not going well at all)
416	男 (Male)	18-25	大專學歷 (College degree)	已婚 (Married)	滿意 (Satisfied)	20000-30000澳門元 (mop)	有 (Yes)	有 (Yes)	北京 (Beijing)	完全不能集中 (Totally can't concentrate)	總這樣 (Always)	沒有用 (Useless)	和平時一樣 (As usual)	和平時一樣 (As usual)	能 (No, I can)	不能 (Can't)	和平時一樣 (As usual)	覺得 (I think that)	和平時一樣 (As usual)	覺得 (I think that)	和平時一樣 (As usual)
418	男 (Male)	46-60	大專學歷 (College degree)	未婚 (Unmarried)	滿意 (Satisfied)	20000-30000澳門元 (mop)	有 (Yes)	沒有 (No)	北京 (Beijing)	和平時一樣 (As usual)	和平時一樣 (As usual)	完全沒有用 (Totally useless)	沒有 (No, I don't have)	和平時一樣 (As usual)	和平時一樣 (As usual)	不能 (Can't)	完全不能 (Totally can't)	和平時一樣 (As usual)	和平時一樣 (As usual)	覺得 (I think that)	完全不順利 (It's not going well at all)
419	男 (Male)	61或以上 (61 or above)	高中學歷包括職高、中專、高技 (High school degree)	未婚 (Unmarried)	不滿意 (Unsatisfied)	10000-20000澳門元 (mop)	有 (Yes)	有 (Yes)	北京 (Beijing)	和平時一樣 (As usual)	沒有過 (No)	和平時一樣 (As usual)	完全沒有 (Not at all)	不緊張 (Not nervous)	能 (No, I can)	不能 (Can't)	不能 (Can't)	覺得 (I think that)	和平時一樣 (As usual)	總是覺得 (I always think that)	和平時一樣 (As usual)
421	男 (Male)	26-45	大專學歷 (College degree)	已婚 (Married)	滿意 (Satisfied)	30000或以上澳門元 (mop)	有 (Yes)	沒有 (No)	北京 (Beijing)	完全不能集中 (Totally can't concentrate)	和平時一樣 (As usual)	有用 (Useful)	沒有 (No, I don't have)	不緊張 (Not nervous)	和平時一樣 (As usual)	能 (Can)	完全不能 (Totally can't)	和平時一樣 (As usual)	和平時一樣 (As usual)	總是覺得 (I always think that)	和平時一樣 (As usual)
422	男 (Male)	18-25	大專學歷 (College degree)	未婚 (Unmarried)	滿意 (Satisfied)	20000-30000澳門元 (mop)	有 (Yes)	沒有 (No)	北京 (Beijing)	能集中 (Can concentrate)	和平時一樣 (As usual)	完全沒有用 (Totally useless)	沒有 (No, I don't have)	和平時一樣 (As usual)	和平時一樣 (As usual)	不能 (Can't)	完全不能 (Totally can't)	不覺得 (I don't think that)	沒有 (No, I have not)	和平時一樣 (As usual)	不順利 (It's not going well)
424	男 (Male)	46-60	本科學歷及或以上 (Bachelor degree or above)	未婚 (Unmarried)	滿意 (Satisfied)	30000或以上澳門元 (mop)	有 (Yes)	有 (Yes)	北京 (Beijing)	能集中 (Can't concentrate)	沒有過 (No)	沒有用 (Useless)	有 (Yes, I have)	和平時一樣 (As usual)	不能 (Yes, I can't)	不能 (Can't)	不能 (Can't)	總是覺得 (I always think that)	沒有 (No, I have not)	總是覺得 (I always think that)	和平時一樣 (As usual)
425	男 (Male)	18-25	初中學歷或以下 (Junior high school degree or below)	未婚 (Unmarried)	不滿意 (Unsatisfied)	30000或以上澳門元 (mop)	有 (Yes)	有 (Yes)	北京 (Beijing)	完全不能集中 (Totally can't concentrate)	和平時一樣 (As usual)	沒有用 (Useless)	沒有 (No, I don't have)	和平時一樣 (As usual)	完全不能 (I totally can't)	和平時一樣 (As usual)	和平時一樣 (As usual)	總是覺得 (I always think that)	沒有 (No, I have not)	總是覺得 (I always think that)	完全不順利 (It's not going well at all)
426	女 (Female)	18-25	大專學歷 (College degree)	未婚 (Unmarried)	滿意 (Satisfied)	30000或以上澳門元 (mop)	有 (Yes)	沒有 (No)	北京 (Beijing)	能集中 (Can't concentrate)	沒有過 (No)	完全沒有用 (Totally useless)	有 (Yes, I have)	和平時一樣 (As usual)	能 (No, I can)	能 (Can)	不能 (Can't)	和平時一樣 (As usual)	和平時一樣 (As usual)	沒有覺得 (I don't think that)	和平時一樣 (As usual)
427	男 (Male)	18-25	大專學歷 (College degree)	已婚 (Married)	滿意 (Satisfied)	30000或以上澳門元 (mop)	有 (Yes)	沒有 (No)	北京 (Beijing)	完全不能集中 (Totally can't concentrate)	有過 (Yes)	完全沒有用 (Totally useless)	有 (Yes, I have)	緊張 (Nervous)	和平時一樣 (As usual)	能 (Can)	不能 (Can not)	和平時一樣 (As usual)	沒有 (No, I have not)	沒有覺得 (I do not think that)	完全不順利 (It is not going well at all)
428	女 (Female)	61或以上 (61 or above)	本科學歷及或以上 (Bachelor degree or above)	已婚 (Married)	滿意 (Satisfied)	10000-20000澳門元 (mop)	有 (Yes)	沒有 (No)	北京 (Beijing)	能集中 (Can concentrate)	和平時一樣 (As usual)	完全沒有用 (Totally useless)	有 (Yes, I have)	和平時一樣 (As usual)	能 (No, I can)	不能 (Can't)	能 (Can)	和平時一樣 (As usual)	和平時一樣 (As usual)	和平時一樣 (As usual)	完全不順利 (It's not going well at all)
429	女 (Female)	18-25	大專學歷 (College degree)	未婚 (Unmarried)	不滿意 (Unsatisfied)	20000-30000澳門元 (mop)	有 (Yes)	有 (Yes)	北京 (Beijing)	能集中 (Can't concentrate)	沒有過 (No)	完全沒有用 (Totally useless)	沒有 (No, I don't have)	和平時一樣 (As usual)	和平時一樣 (As usual)	不能 (Can't)	不能 (Can't)	覺得 (I think that)	和平時一樣 (As usual)	總是覺得 (I always think that)	和平時一樣 (As usual)
430	男 (Male)	61或以上 (61 or above)	本科學歷及或以上 (Bachelor degree or above)	已婚 (Married)	滿意 (Satisfied)	30000或以上澳門元 (mop)	有 (Yes)	有 (Yes)	北京 (Beijing)	能集中 (Can't concentrate)	和平時一樣 (As usual)	和平時一樣 (As usual)	和平時一樣 (As usual)	和平時一樣 (As usual)	完全不能 (I totally can't)	和平時一樣 (As usual)	完全不能 (Totally can't)	覺得 (I think that)	沒有 (No, I have not)	總是覺得 (I always think that)	順利 (everything is going well)
431	女 (Female)	26-45	本科學歷及或以上 (Bachelor degree or above)	已婚 (Married)	滿意 (Satisfied)	30000或以上澳門元 (mop)	有 (Yes)	有 (Yes)	北京 (Beijing)	能集中 (Can't concentrate)	和平時一樣 (As usual)	沒有用 (Useless)	完全沒有 (Not at all)	非常緊張 (Very nervous)	和平時一樣 (As usual)	和平時一樣 (As usual)	不能 (Can't)	和平時一樣 (As usual)	完全失去 (Yes, I have totally lost)	總是覺得 (I always think that)	不順利 (It's not going well)
432	男 (Male)	46-60	本科學歷及或以上 (Bachelor degree or above)	已婚 (Married)	滿意 (Satisfied)	30000或以上澳門元 (mop)	有 (Yes)	沒有 (No)	北京 (Beijing)	和平時一樣 (As usual)	和平時一樣 (As usual)	完全沒有用 (Totally useless)	沒有 (No, I don't have)	不緊張 (Not nervous)	不能 (Yes, I can't)	完全不能 (Totally can't)	完全不能 (Totally can't)	和平時一樣 (As usual)	和平時一樣 (As usual)	沒有覺得 (I don't think that)	完全不順利 (It's not going well at all)
433	男 (Male)	61或以上 (61 or above)	本科學歷及或以上 (Bachelor degree or above)	未婚 (Unmarried)	滿意 (Satisfied)	20000-30000澳門元 (mop)	有 (Yes)	有 (Yes)	北京 (Beijing)	和平時一樣 (As usual)	和平時一樣 (As usual)	沒有用 (Useless)	沒有 (No, I don't have)	和平時一樣 (As usual)	和平時一樣 (As usual)	和平時一樣 (As usual)	和平時一樣 (As usual)	覺得 (I think that)	和平時一樣 (As usual)	總是覺得 (I always think that)	不順利 (It's not going well)
434	男 (Male)	18-25	本科學歷及或以上 (Bachelor degree or above)	已婚 (Married)	滿意 (Satisfied)	30000或以上澳門元 (mop)	有 (Yes)	有 (Yes)	北京 (Beijing)	能集中 (Can concentrate)	有過 (Yes)	沒有用 (Useless)	沒有 (No, I don't have)	和平時一樣 (As usual)	和平時一樣 (As usual)	不能 (Can't)	和平時一樣 (As usual)	覺得 (I think that)	完全失去 (Yes, I have totally lost)	沒有覺得 (I don't think that)	和平時一樣 (As usual)
435	女 (Female)	18-25	大專學歷 (College degree)	已婚 (Married)	滿意 (Satisfied)	30000或以上澳門元 (mop)	有 (Yes)	有 (Yes)	北京 (Beijing)	能集中 (Can't concentrate)	總這樣 (Always)	完全沒有用 (Totally useless)	有 (Yes, I have)	和平時一樣 (As usual)	完全不能 (I totally can't)	不能 (Can't)	能 (Can)	覺得 (I think that)	失去 (Yes, I have lost)	覺得 (I think that)	順利 (everything is going well)
436	女 (Female)	18-25	本科學歷及或以上 (Bachelor degree or above)	離婚 (Divorced)	滿意 (Satisfied)	10000澳門元或以下 (mop)	有 (Yes)	有 (Yes)	北京 (Beijing)	能集中 (Can't concentrate)	沒有過 (No)	沒有用 (Useless)	和平時一樣 (As usual)	不緊張 (Not nervous)	能 (No, I can)	不能 (Can't)	和平時一樣 (As usual)	覺得 (I think that)	失去 (Yes, I have lost)	沒有覺得 (I don't think that)	完全不順利 (It's not going well at all)
437	男 (Male)	61或以上 (61 or above)	初中學歷或以下 (Junior high school degree or below)	已婚 (Married)	不滿意 (Unsatisfied)	10000-20000澳門元 (mop)	有 (Yes)	有 (Yes)	北京 (Beijing)	能集中 (Can't concentrate)	沒有過 (No)	和平時一樣 (As usual)	有 (Yes, I have)	和平時一樣 (As usual)	完全不能 (I totally can't)	不能 (Can't)	能 (Can)	覺得 (I think that)	沒有 (No, I have not)	總是覺得 (I always think that)	和平時一樣 (As usual)
438	女 (Female)	61或以上 (61 or above)	大專學歷 (College degree)	未婚 (Unmarried)	不滿意 (Unsatisfied)	30000或以上澳門元 (mop)	有 (Yes)	沒有 (No)	北京 (Beijing)	和平時一樣 (As usual)	沒有過 (No)	沒有用 (Useless)	沒有 (No, I don't have)	非常緊張 (Very nervous)	能 (No, I can)	不能 (Can't)	完全不能 (Totally can't)	不覺得 (I don't think that)	沒有 (No, I have not)	和平時一樣 (As usual)	和平時一樣 (As usual)
440	男 (Male)	18-25	大專學歷 (College degree)	已婚 (Married)	滿意 (Satisfied)	20000-30000澳門元 (mop)	有 (Yes)	沒有 (No)	北京 (Beijing)	和平時一樣 (As usual)	沒有過 (No)	完全沒有用 (Totally useless)	沒有 (No, I don't have)	和平時一樣 (As usual)	和平時一樣 (As usual)	能 (Can)	能 (Can)	覺得 (I think that)	沒有 (No, I have not)	和平時一樣 (As usual)	和平時一樣 (As usual)
441	男 (Male)	18-25	本科學歷及或以上 (Bachelor degree or above)	已婚 (Married)	滿意 (Satisfied)	20000-30000澳門元 (mop)	有 (Yes)	有 (Yes)	北京 (Beijing)	完全不能集中 (Totally can't concentrate)	總這樣 (Always)	和平時一樣 (As usual)	沒有 (No, I don't have)	不緊張 (Not nervous)	能 (No, I can)	和平時一樣 (As usual)	和平時一樣 (As usual)	覺得 (I think that)	和平時一樣 (As usual)	沒有覺得 (I don't think that)	和平時一樣 (As usual)
442	女 (Female)	61或以上 (61 or above)	高中學歷包括職高、中專、高技 (High school degree)	未婚 (Unmarried)	不滿意 (Unsatisfied)	10000-20000澳門元 (mop)	有 (Yes)	有 (Yes)	北京 (Beijing)	能集中 (Can't concentrate)	和平時一樣 (As usual)	完全沒有用 (Totally useless)	沒有 (No, I don't have)	不緊張 (Not nervous)	完全不能 (I totally can't)	完全不能 (Totally can't)	不能 (Can't)	覺得 (I think that)	沒有 (No, I have not)	沒有覺得 (I don't think that)	完全不順利 (It's not going well at all)
443	男 (Male)	26-45	高中學歷包括職高、中專、高技 (High school degree)	離婚 (Divorced)	不滿意 (Unsatisfied)	10000澳門元或以下 (mop)	有 (Yes)	有 (Yes)	北京 (Beijing)	和平時一樣 (As usual)	沒有過 (No)	完全沒有用 (Totally useless)	有 (Yes, I have)	和平時一樣 (As usual)	和平時一樣 (As usual)	和平時一樣 (As usual)	完全不能 (Totally can't)	覺得 (I think that)	沒有 (No, I have not)	總是覺得 (I always think that)	不順利 (It's not going well)
444	男 (Male)	18-25	高中學歷包括職高、中專、高技 (High school degree)	已婚 (Married)	不滿意 (Unsatisfied)	30000或以上澳門元 (mop)	有 (Yes)	有 (Yes)	北京 (Beijing)	能集中 (Can't concentrate)	總這樣 (Always)	完全沒有用 (Totally useless)	完全沒有 (Not at all)	不緊張 (Not nervous)	完全不能 (I totally can't)	不能 (Can't)	不能 (Can't)	和平時一樣 (As usual)	和平時一樣 (As usual)	覺得 (I think that)	完全不順利 (It's not going well at all)
445	男 (Male)	46-60	高中學歷包括職高、中專、高技 (High school degree)	已婚 (Married)	不滿意 (Unsatisfied)	10000澳門元或以下 (mop)	有 (Yes)	沒有 (No)	北京 (Beijing)	能集中 (Can't concentrate)	和平時一樣 (As usual)	完全沒有用 (Totally useless)	完全沒有 (Not at all)	和平時一樣 (As usual)	能 (No, I can)	能 (Can)	完全不能 (Totally can't)	和平時一樣 (As usual)	完全失去 (Yes, I have totally lost)	和平時一樣 (As usual)	完全不順利 (It's not going well at all)
446	女 (Female)	61或以上 (61 or above)	高中學歷包括職高、中專、高技 (High school degree)	已婚 (Married)	不滿意 (Unsatisfied)	10000-20000澳門元 (mop)	有 (Yes)	沒有 (No)	北京 (Beijing)	完全不能集中 (Totally can't concentrate)	和平時一樣 (As usual)	沒有用 (Useless)	沒有 (No, I don't have)	和平時一樣 (As usual)	能 (No, I can)	不能 (Can't)	能 (Can)	和平時一樣 (As usual)	沒有 (No, I have not)	和平時一樣 (As usual)	不順利 (It's not going well)
447	女 (Female)	46-60	高中學歷包括職高、中專、高技 (High school degree)	喪偶 (Widowed)	不滿意 (Unsatisfied)	10000澳門元或以下 (mop)	有 (Yes)	有 (Yes)	北京 (Beijing)	能集中 (Can't concentrate)	有過 (Yes)	沒有用 (Useless)	和平時一樣 (As usual)	和平時一樣 (As usual)	完全不能 (I totally can't)	和平時一樣 (As usual)	和平時一樣 (As usual)	總是覺得 (I always think that)	沒有 (No, I have not)	和平時一樣 (As usual)	不順利 (It's not going well)
449	女 (Female)	61或以上 (61 or above)	大專學歷 (College degree)	已婚 (Married)	不滿意 (Unsatisfied)	30000或以上澳門元 (mop)	有 (Yes)	有 (Yes)	北京 (Beijing)	能集中 (Can't concentrate)	沒有過 (No)	有用 (Useful)	完全沒有 (Not at all)	和平時一樣 (As usual)	完全不能 (I totally can't)	完全不能 (Totally can't)	和平時一樣 (As usual)	不覺得 (I don't think that)	失去 (Yes, I have lost)	和平時一樣 (As usual)	和平時一樣 (As usual)
450	女 (Female)	61或以上 (61 or above)	高中學歷包括職高、中專、高技 (High school degree)	未婚 (Unmarried)	滿意 (Satisfied)	30000或以上澳門元 (mop)	有 (Yes)	沒有 (No)	北京 (Beijing)	能集中 (Can concentrate)	總這樣 (Always)	和平時一樣 (As usual)	沒有 (No, I do not have)	緊張 (Nervous)	和平時一樣 (As usual)	不能 (Can not)	完全不能 (Totally can not)	總是覺得 (I always think that)	和平時一樣 (As usual)	和平時一樣 (As usual)	不順利 (It is not going well)
451	男 (Male)	26-45	高中學歷包括職高、中專、高技 (High school degree)	已婚 (Married)	不滿意 (Unsatisfied)	20000-30000澳門元 (mop)	有 (Yes)	有 (Yes)	北京 (Beijing)	完全不能集中 (Totally can't concentrate)	有過 (Yes)	完全沒有用 (Totally useless)	完全沒有 (Not at all)	非常緊張 (Very nervous)	能 (No, I can)	完全不能 (Totally can't)	不能 (Can't)	不覺得 (I don't think that)	沒有 (No, I have not)	總是覺得 (I always think that)	完全不順利 (It's not going well at all)
452	男 (Male)	26-45	高中學歷包括職高、中專、高技 (High school degree)	已婚 (Married)	不滿意 (Unsatisfied)	10000澳門元或以下 (mop)	有 (Yes)	有 (Yes)	北京 (Beijing)	能集中 (Can't concentrate)	沒有過 (No)	和平時一樣 (As usual)	完全沒有 (Not at all)	和平時一樣 (As usual)	能 (No, I can)	不能 (Can't)	和平時一樣 (As usual)	和平時一樣 (As usual)	沒有 (No, I have not)	總是覺得 (I always think that)	完全不順利 (It's not going well at all)
453	男 (Male)	61或以上 (61 or above)	大專學歷 (College degree)	已婚 (Married)	滿意 (Satisfied)	30000或以上澳門元 (mop)	有 (Yes)	有 (Yes)	北京 (Beijing)	能集中 (Can't concentrate)	有過 (Yes)	沒有用 (Useless)	完全沒有 (Not at all)	不緊張 (Not nervous)	和平時一樣 (As usual)	不能 (Can't)	能 (Can)	總是覺得 (I always think that)	完全失去 (Yes, I have totally lost)	總是覺得 (I always think that)	不順利 (It's not going well)
454	男 (Male)	61或以上 (61 or above)	高中學歷包括職高、中專、高技 (High school degree)	已婚 (Married)	不滿意 (Unsatisfied)	10000澳門元或以下 (mop)	有 (Yes)	沒有 (No)	北京 (Beijing)	能集中 (Can concentrate)	總這樣 (Always)	完全沒有用 (Totally useless)	和平時一樣 (As usual)	不緊張 (Not nervous)	完全不能 (I totally can't)	能 (Can)	不能 (Can't)	和平時一樣 (As usual)	和平時一樣 (As usual)	覺得 (I think that)	和平時一樣 (As usual)
455	女 (Female)	18-25	高中學歷包括職高、中專、高技 (High school degree)	已婚 (Married)	不滿意 (Unsatisfied)	10000澳門元或以下 (mop)	有 (Yes)	有 (Yes)	北京 (Beijing)	能集中 (Can't concentrate)	沒有過 (No)	沒有用 (Useless)	沒有 (No, I don't have)	和平時一樣 (As usual)	完全不能 (I totally can't)	完全不能 (Totally can't)	能 (Can)	覺得 (I think that)	沒有 (No, I have not)	總是覺得 (I always think that)	和平時一樣 (As usual)
456	女 (Female)	46-60	初中學歷或以下 (Junior high school degree or below)	已婚 (Married)	不滿意 (Unsatisfied)	10000澳門元或以下 (mop)	有 (Yes)	有 (Yes)	北京 (Beijing)	能集中 (Can't concentrate)	沒有過 (No)	沒有用 (Useless)	完全沒有 (Not at all)	和平時一樣 (As usual)	不能 (Yes, I can't)	不能 (Can't)	和平時一樣 (As usual)	不覺得 (I don't think that)	和平時一樣 (As usual)	覺得 (I think that)	完全不順利 (It's not going well at all)
458	男 (Male)	61或以上 (61 or above)	高中學歷包括職高、中專、高技 (High school degree)	已婚 (Married)	不滿意 (Unsatisfied)	10000澳門元或以下 (mop)	有 (Yes)	有 (Yes)	北京 (Beijing)	能集中 (Can't concentrate)	和平時一樣 (As usual)	沒有用 (Useless)	沒有 (No, I don't have)	不緊張 (Not nervous)	完全不能 (I totally can't)	完全不能 (Totally can't)	不能 (Can't)	總是覺得 (I always think that)	完全失去 (Yes, I have totally lost)	總是覺得 (I always think that)	和平時一樣 (As usual)
460	男 (Male)	61或以上 (61 or above)	大專學歷 (College degree)	已婚 (Married)	不滿意 (Unsatisfied)	10000-20000澳門元 (mop)	有 (Yes)	有 (Yes)	北京 (Beijing)	完全不能集中 (Totally can't concentrate)	總這樣 (Always)	完全沒有用 (Totally useless)	完全沒有 (Not at all)	和平時一樣 (As usual)	和平時一樣 (As usual)	不能 (Can't)	不能 (Can't)	覺得 (I think that)	和平時一樣 (As usual)	沒有覺得 (I don't think that)	完全不順利 (It's not going well at all)
461	男 (Male)	61或以上 (61 or above)	大專學歷 (College degree)	已婚 (Married)	滿意 (Satisfied)	20000-30000澳門元 (mop)	有 (Yes)	沒有 (No)	北京 (Beijing)	和平時一樣 (As usual)	沒有過 (No)	沒有用 (Useless)	沒有 (No, I don't have)	非常緊張 (Very nervous)	和平時一樣 (As usual)	和平時一樣 (As usual)	完全不能 (Totally can't)	不覺得 (I don't think that)	沒有 (No, I have not)	和平時一樣 (As usual)	完全不順利 (It's not going well at all)
462	男 (Male)	46-60	高中學歷包括職高、中專、高技 (High school degree)	已婚 (Married)	不滿意 (Unsatisfied)	10000-20000澳門元 (mop)	有 (Yes)	有 (Yes)	北京 (Beijing)	能集中 (Can't concentrate)	總這樣 (Always)	和平時一樣 (As usual)	完全沒有 (Not at all)	和平時一樣 (As usual)	能 (No, I can)	完全不能 (Totally can't)	完全不能 (Totally can't)	覺得 (I think that)	沒有 (No, I have not)	沒有覺得 (I don't think that)	不順利 (It's not going well)
464	男 (Male)	61或以上 (61 or above)	高中學歷包括職高、中專、高技 (High school degree)	未婚 (Unmarried)	不滿意 (Unsatisfied)	10000澳門元或以下 (mop)	有 (Yes)	有 (Yes)	北京 (Beijing)	能集中 (Can't concentrate)	和平時一樣 (As usual)	和平時一樣 (As usual)	和平時一樣 (As usual)	不緊張 (Not nervous)	不能 (Yes, I can't)	不能 (Can't)	完全不能 (Totally can't)	覺得 (I think that)	沒有 (No, I have not)	總是覺得 (I always think that)	完全不順利 (It's not going well at all)
465	女 (Female)	61或以上 (61 or above)	初中學歷或以下 (Junior high school degree or below)	已婚 (Married)	不滿意 (Unsatisfied)	30000或以上澳門元 (mop)	有 (Yes)	有 (Yes)	北京 (Beijing)	完全不能集中 (Totally can't concentrate)	和平時一樣 (As usual)	沒有用 (Useless)	完全沒有 (Not at all)	和平時一樣 (As usual)	和平時一樣 (As usual)	完全不能 (Totally can't)	和平時一樣 (As usual)	和平時一樣 (As usual)	沒有 (No, I have not)	和平時一樣 (As usual)	不順利 (It's not going well)
466	女 (Female)	18-25	高中學歷包括職高、中專、高技 (High school degree)	離婚 (Divorced)	不滿意 (Unsatisfied)	10000澳門元或以下 (mop)	有 (Yes)	沒有 (No)	北京 (Beijing)	能集中 (Can concentrate)	總這樣 (Always)	完全沒有用 (Totally useless)	和平時一樣 (As usual)	不緊張 (Not nervous)	完全不能 (I totally can't)	和平時一樣 (As usual)	完全不能 (Totally can't)	總是覺得 (I always think that)	沒有 (No, I have not)	沒有覺得 (I don't think that)	不順利 (It's not going well)
467	男 (Male)	46-60	高中學歷包括職高、中專、高技 (High school degree)	未婚 (Unmarried)	不滿意 (Unsatisfied)	10000-20000澳門元 (mop)	有 (Yes)	有 (Yes)	北京 (Beijing)	完全不能集中 (Totally can't concentrate)	總這樣 (Always)	有用 (Useful)	沒有 (No, I don't have)	和平時一樣 (As usual)	和平時一樣 (As usual)	和平時一樣 (As usual)	完全不能 (Totally can't)	和平時一樣 (As usual)	和平時一樣 (As usual)	沒有覺得 (I don't think that)	不順利 (It's not going well)
468	男 (Male)	61或以上 (61 or above)	高中學歷包括職高、中專、高技 (High school degree)	已婚 (Married)	滿意 (Satisfied)	30000或以上澳門元 (mop)	有 (Yes)	沒有 (No)	北京 (Beijing)	完全不能集中 (Totally can't concentrate)	和平時一樣 (As usual)	沒有用 (Useless)	完全沒有 (Not at all)	和平時一樣 (As usual)	完全不能 (I totally can't)	不能 (Can't)	不能 (Can't)	覺得 (I think that)	完全失去 (Yes, I have totally lost)	沒有覺得 (I don't think that)	完全不順利 (It's not going well at all)
469	女 (Female)	61或以上 (61 or above)	本科學歷及或以上 (Bachelor degree or above)	已婚 (Married)	滿意 (Satisfied)	20000-30000澳門元 (mop)	有 (Yes)	有 (Yes)	北京 (Beijing)	完全不能集中 (Totally can't concentrate)	和平時一樣 (As usual)	完全沒有用 (Totally useless)	沒有 (No, I don't have)	和平時一樣 (As usual)	和平時一樣 (As usual)	不能 (Can't)	不能 (Can't)	和平時一樣 (As usual)	沒有 (No, I have not)	和平時一樣 (As usual)	完全不順利 (It's not going well at all)
470	男 (Male)	26-45	高中學歷包括職高、中專、高技 (High school degree)	未婚 (Unmarried)	不滿意 (Unsatisfied)	30000或以上澳門元 (mop)	有 (Yes)	沒有 (No)	北京 (Beijing)	和平時一樣 (As usual)	有過 (Yes)	完全沒有用 (Totally useless)	沒有 (No, I don't have)	不緊張 (Not nervous)	和平時一樣 (As usual)	完全不能 (Totally can't)	不能 (Can't)	不覺得 (I don't think that)	沒有 (No, I have not)	和平時一樣 (As usual)	不順利 (It's not going well)
471	女 (Female)	26-45	高中學歷包括職高、中專、高技 (High school degree)	已婚 (Married)	不滿意 (Unsatisfied)	10000-20000澳門元 (mop)	有 (Yes)	有 (Yes)	北京 (Beijing)	能集中 (Can't concentrate)	和平時一樣 (As usual)	完全沒有用 (Totally useless)	完全沒有 (Not at all)	和平時一樣 (As usual)	能 (No, I can)	不能 (Can't)	不能 (Can't)	覺得 (I think that)	和平時一樣 (As usual)	總是覺得 (I always think that)	和平時一樣 (As usual)
472	男 (Male)	46-60	本科學歷及或以上 (Bachelor degree or above)	離婚 (Divorced)	滿意 (Satisfied)	30000或以上澳門元 (mop)	有 (Yes)	有 (Yes)	北京 (Beijing)	和平時一樣 (As usual)	總這樣 (Always)	和平時一樣 (As usual)	和平時一樣 (As usual)	和平時一樣 (As usual)	能 (No, I can)	不能 (Can't)	能 (Can)	覺得 (I think that)	完全失去 (Yes, I have totally lost)	沒有覺得 (I don't think that)	完全不順利 (It's not going well at all)
473	男 (Male)	61或以上 (61 or above)	初中學歷或以下 (Junior high school degree or below)	已婚 (Married)	不滿意 (Unsatisfied)	10000-20000澳門元 (mop)	有 (Yes)	沒有 (No)	北京 (Beijing)	能集中 (Can't concentrate)	和平時一樣 (As usual)	完全沒有用 (Totally useless)	沒有 (No, I don't have)	非常緊張 (Very nervous)	能 (No, I can)	能 (Can)	能 (Can)	和平時一樣 (As usual)	完全失去 (Yes, I have totally lost)	和平時一樣 (As usual)	和平時一樣 (As usual)
474	男 (Male)	61或以上 (61 or above)	高中學歷包括職高、中專、高技 (High school degree)	未婚 (Unmarried)	不滿意 (Unsatisfied)	10000澳門元或以下 (mop)	有 (Yes)	有 (Yes)	北京 (Beijing)	和平時一樣 (As usual)	有過 (Yes)	完全沒有用 (Totally useless)	沒有 (No, I don't have)	和平時一樣 (As usual)	能 (No, I can)	和平時一樣 (As usual)	和平時一樣 (As usual)	覺得 (I think that)	完全失去 (Yes, I have totally lost)	覺得 (I think that)	完全不順利 (It's not going well at all)
475	女 (Female)	26-45	高中學歷包括職高、中專、高技 (High school degree)	已婚 (Married)	不滿意 (Unsatisfied)	10000-20000澳門元 (mop)	有 (Yes)	沒有 (No)	北京 (Beijing)	和平時一樣 (As usual)	和平時一樣 (As usual)	完全沒有用 (Totally useless)	沒有 (No, I don't have)	非常緊張 (Very nervous)	能 (No, I can)	完全不能 (Totally can't)	完全不能 (Totally can't)	和平時一樣 (As usual)	和平時一樣 (As usual)	和平時一樣 (As usual)	完全不順利 (It's not going well at all)
476	男 (Male)	61或以上 (61 or above)	大專學歷 (College degree)	已婚 (Married)	滿意 (Satisfied)	30000或以上澳門元 (mop)	有 (Yes)	有 (Yes)	北京 (Beijing)	能集中 (Can't concentrate)	有過 (Yes)	和平時一樣 (As usual)	有 (Yes, I have)	不緊張 (Not nervous)	和平時一樣 (As usual)	完全不能 (Totally can't)	完全不能 (Totally can't)	覺得 (I think that)	和平時一樣 (As usual)	總是覺得 (I always think that)	不順利 (It's not going well)
477	男 (Male)	61或以上 (61 or above)	高中學歷包括職高、中專、高技 (High school degree)	離婚 (Divorced)	滿意 (Satisfied)	20000-30000澳門元 (mop)	有 (Yes)	有 (Yes)	北京 (Beijing)	完全不能集中 (Totally can't concentrate)	和平時一樣 (As usual)	完全沒有用 (Totally useless)	沒有 (No, I don't have)	和平時一樣 (As usual)	和平時一樣 (As usual)	和平時一樣 (As usual)	和平時一樣 (As usual)	覺得 (I think that)	和平時一樣 (As usual)	沒有覺得 (I don't think that)	不順利 (It's not going well)
478	男 (Male)	46-60	高中學歷包括職高、中專、高技 (High school degree)	離婚 (Divorced)	不滿意 (Unsatisfied)	10000-20000澳門元 (mop)	有 (Yes)	有 (Yes)	北京 (Beijing)	完全不能集中 (Totally can't concentrate)	總這樣 (Always)	沒有用 (Useless)	沒有 (No, I don't have)	不緊張 (Not nervous)	不能 (Yes, I can't)	不能 (Can't)	不能 (Can't)	總是覺得 (I always think that)	沒有 (No, I have not)	總是覺得 (I always think that)	順利 (everything is going well)
479	男 (Male)	61或以上 (61 or above)	高中學歷包括職高、中專、高技 (High school degree)	離婚 (Divorced)	不滿意 (Unsatisfied)	10000-20000澳門元 (mop)	有 (Yes)	有 (Yes)	北京 (Beijing)	能集中 (Can't concentrate)	總這樣 (Always)	沒有用 (Useless)	完全沒有 (Not at all)	不緊張 (Not nervous)	不能 (Yes, I can't)	完全不能 (Totally can't)	不能 (Can't)	覺得 (I think that)	和平時一樣 (As usual)	和平時一樣 (As usual)	不順利 (It's not going well)
480	男 (Male)	61或以上 (61 or above)	本科學歷及或以上 (Bachelor degree or above)	未婚 (Unmarried)	不滿意 (Unsatisfied)	10000澳門元或以下 (mop)	有 (Yes)	有 (Yes)	北京 (Beijing)	能集中 (Can't concentrate)	有過 (Yes)	沒有用 (Useless)	沒有 (No, I don't have)	和平時一樣 (As usual)	能 (No, I can)	不能 (Can't)	不能 (Can't)	總是覺得 (I always think that)	沒有 (No, I have not)	和平時一樣 (As usual)	完全不順利 (It's not going well at all)
481	女 (Female)	46-60	高中學歷包括職高、中專、高技 (High school degree)	未婚 (Unmarried)	不滿意 (Unsatisfied)	20000-30000澳門元 (mop)	有 (Yes)	沒有 (No)	北京 (Beijing)	能集中 (Can concentrate)	和平時一樣 (As usual)	和平時一樣 (As usual)	有 (Yes, I have)	緊張 (Nervous)	能 (No, I can)	完全不能 (Totally can not)	不能 (Can not)	不覺得 (I do not think that)	完全失去 (Yes, I have totally lost)	沒有覺得 (I do not think that)	和平時一樣 (As usual)
482	女 (Female)	46-60	大專學歷 (College degree)	已婚 (Married)	不滿意 (Unsatisfied)	30000或以上澳門元 (mop)	有 (Yes)	有 (Yes)	北京 (Beijing)	完全不能集中 (Totally can't concentrate)	沒有過 (No)	完全沒有用 (Totally useless)	完全沒有 (Not at all)	不緊張 (Not nervous)	完全不能 (I totally can't)	完全不能 (Totally can't)	不能 (Can't)	覺得 (I think that)	沒有 (No, I have not)	覺得 (I think that)	不順利 (It's not going well)
483	男 (Male)	61或以上 (61 or above)	本科學歷及或以上 (Bachelor degree or above)	喪偶 (Widowed)	不滿意 (Unsatisfied)	30000或以上澳門元 (mop)	有 (Yes)	有 (Yes)	北京 (Beijing)	完全不能集中 (Totally can't concentrate)	沒有過 (No)	沒有用 (Useless)	完全沒有 (Not at all)	不緊張 (Not nervous)	和平時一樣 (As usual)	完全不能 (Totally can't)	不能 (Can't)	和平時一樣 (As usual)	沒有 (No, I have not)	沒有覺得 (I don't think that)	不順利 (It's not going well)
484	男 (Male)	61或以上 (61 or above)	本科學歷及或以上 (Bachelor degree or above)	已婚 (Married)	滿意 (Satisfied)	30000或以上澳門元 (mop)	有 (Yes)	有 (Yes)	北京 (Beijing)	和平時一樣 (As usual)	沒有過 (No)	完全沒有用 (Totally useless)	和平時一樣 (As usual)	和平時一樣 (As usual)	完全不能 (I totally can't)	完全不能 (Totally can't)	和平時一樣 (As usual)	覺得 (I think that)	沒有 (No, I have not)	和平時一樣 (As usual)	和平時一樣 (As usual)
485	女 (Female)	61或以上 (61 or above)	本科學歷及或以上 (Bachelor degree or above)	喪偶 (Widowed)	滿意 (Satisfied)	30000或以上澳門元 (mop)	有 (Yes)	有 (Yes)	北京 (Beijing)	完全不能集中 (Totally can't concentrate)	總這樣 (Always)	沒有用 (Useless)	完全沒有 (Not at all)	不緊張 (Not nervous)	能 (No, I can)	和平時一樣 (As usual)	完全不能 (Totally can't)	覺得 (I think that)	沒有 (No, I have not)	覺得 (I think that)	順利 (everything is going well)
486	女 (Female)	26-45	本科學歷及或以上 (Bachelor degree or above)	已婚 (Married)	滿意 (Satisfied)	20000-30000澳門元 (mop)	有 (Yes)	有 (Yes)	北京 (Beijing)	完全不能集中 (Totally can't concentrate)	沒有過 (No)	沒有用 (Useless)	沒有 (No, I don't have)	和平時一樣 (As usual)	和平時一樣 (As usual)	完全不能 (Totally can't)	和平時一樣 (As usual)	不覺得 (I don't think that)	和平時一樣 (As usual)	總是覺得 (I always think that)	和平時一樣 (As usual)
487	男 (Male)	46-60	高中學歷包括職高、中專、高技 (High school degree)	已婚 (Married)	不滿意 (Unsatisfied)	10000澳門元或以下 (mop)	有 (Yes)	有 (Yes)	北京 (Beijing)	能集中 (Can't concentrate)	總這樣 (Always)	沒有用 (Useless)	完全沒有 (Not at all)	和平時一樣 (As usual)	完全不能 (I totally can't)	完全不能 (Totally can't)	不能 (Can't)	覺得 (I think that)	和平時一樣 (As usual)	總是覺得 (I always think that)	完全不順利 (It's not going well at all)
488	女 (Female)	46-60	大專學歷 (College degree)	離婚 (Divorced)	滿意 (Satisfied)	30000或以上澳門元 (mop)	有 (Yes)	沒有 (No)	北京 (Beijing)	能集中 (Can concentrate)	沒有過 (No)	完全沒有用 (Totally useless)	完全沒有 (Not at all)	非常緊張 (Very nervous)	和平時一樣 (As usual)	完全不能 (Totally can't)	能 (Can)	和平時一樣 (As usual)	和平時一樣 (As usual)	覺得 (I think that)	和平時一樣 (As usual)
489	男 (Male)	61或以上 (61 or above)	大專學歷 (College degree)	未婚 (Unmarried)	不滿意 (Unsatisfied)	10000-20000澳門元 (mop)	有 (Yes)	有 (Yes)	北京 (Beijing)	能集中 (Can't concentrate)	和平時一樣 (As usual)	和平時一樣 (As usual)	完全沒有 (Not at all)	不緊張 (Not nervous)	不能 (Yes, I can't)	不能 (Can't)	能 (Can)	覺得 (I think that)	和平時一樣 (As usual)	總是覺得 (I always think that)	完全不順利 (It's not going well at all)
490	女 (Female)	61或以上 (61 or above)	初中學歷或以下 (Junior high school degree or below)	未婚 (Unmarried)	不滿意 (Unsatisfied)	10000澳門元或以下 (mop)	有 (Yes)	沒有 (No)	北京 (Beijing)	和平時一樣 (As usual)	沒有過 (No)	完全沒有用 (Totally useless)	有 (Yes, I have)	不緊張 (Not nervous)	能 (No, I can)	能 (Can)	完全不能 (Totally can't)	不覺得 (I don't think that)	和平時一樣 (As usual)	沒有覺得 (I don't think that)	完全不順利 (It's not going well at all)
491	男 (Male)	61或以上 (61 or above)	大專學歷 (College degree)	已婚 (Married)	滿意 (Satisfied)	20000-30000澳門元 (mop)	有 (Yes)	沒有 (No)	北京 (Beijing)	能集中 (Can concentrate)	有過 (Yes)	完全沒有用 (Totally useless)	有 (Yes, I have)	和平時一樣 (As usual)	和平時一樣 (As usual)	完全不能 (Totally can't)	完全不能 (Totally can't)	和平時一樣 (As usual)	和平時一樣 (As usual)	總是覺得 (I always think that)	和平時一樣 (As usual)
492	女 (Female)	26-45	高中學歷包括職高、中專、高技 (High school degree)	已婚 (Married)	滿意 (Satisfied)	30000或以上澳門元 (mop)	有 (Yes)	沒有 (No)	北京 (Beijing)	和平時一樣 (As usual)	總這樣 (Always)	和平時一樣 (As usual)	有 (Yes, I have)	和平時一樣 (As usual)	和平時一樣 (As usual)	能 (Can)	能 (Can)	和平時一樣 (As usual)	和平時一樣 (As usual)	和平時一樣 (As usual)	完全不順利 (It's not going well at all)
493	男 (Male)	46-60	本科學歷及或以上 (Bachelor degree or above)	未婚 (Unmarried)	滿意 (Satisfied)	30000或以上澳門元 (mop)	有 (Yes)	有 (Yes)	北京 (Beijing)	完全不能集中 (Totally can't concentrate)	和平時一樣 (As usual)	沒有用 (Useless)	沒有 (No, I don't have)	不緊張 (Not nervous)	完全不能 (I totally can't)	完全不能 (Totally can't)	和平時一樣 (As usual)	覺得 (I think that)	失去 (Yes, I have lost)	總是覺得 (I always think that)	不順利 (It's not going well)
494	男 (Male)	26-45	高中學歷包括職高、中專、高技 (High school degree)	已婚 (Married)	不滿意 (Unsatisfied)	10000-20000澳門元 (mop)	有 (Yes)	沒有 (No)	北京 (Beijing)	完全不能集中 (Totally can't concentrate)	沒有過 (No)	完全沒有用 (Totally useless)	有 (Yes, I have)	和平時一樣 (As usual)	完全不能 (I totally can't)	和平時一樣 (As usual)	能 (Can)	覺得 (I think that)	和平時一樣 (As usual)	總是覺得 (I always think that)	不順利 (It's not going well)
